# Supplementary material for: Gene expression changes associated with trajectories of psychopathology in a longitudinal cohort of children and adolescents
Source: Transl Psychiatry. 2020 Mar 17;10:99. doi: 10.1038/s41398-020-0772-3 (PMC7078305; doi:10.1038/s41398-020-0772-3)
Supplement: Supplementary file 2 — Suplementary Tables [file 41398_2020_772_MOESM2_ESM.xlsx]

## Sheet: Table S1
Supplementary Table S1: Probes included in the TruSeq® Targeted RNA custom oligonucleotide pool
Gene Name	Transcript ID	Assay ID	Left Exon	Right Exon	Species	Build ID	Chromosome	Start Position	End Position	ULSO Sequence	ULSO Genomic Hits	DLSO Sequence	DLSO Genomic Hits	Probe Strand	Designer
UBE3A	NM_000462	6777450	13	12	Homo sapiens	hg19	chr15	25585264	25584374	GATTATAGCCAAAAATGGCCCAGACAC	2	TTACCTACATCTCATACTTGCTTTAATGTG	2	MINUS	ILLUMINA
BCL2	NM_000633	6665875	1	0	Homo sapiens	hg19	chr18	60986441	60986151	TTGACAGAGGATCATGCTGTACT	3	CAGAGGAAGTAGACTGATATTAACAATACT	1	MINUS	ILLUMINA
NCK2	NM_001004720	6735329	0	1	Homo sapiens	hg19	chr2	106468321	106471546	GCCGGACGTCGATTGACTGGTCTTCA	1	AAGATGACAGAAGAAGTTATTGTGATAGCC	1	PLUS	ILLUMINA
FAM168B	NM_001009993	6784188	6	5	Homo sapiens	hg19	chr2	131810496	131809994	TATGTGCCCCCTCAGTGGTGATCA	2	GACGGAGCTGTGCAGTCACATTATT	2	MINUS	ILLUMINA
FYTTD1	NM_001011537	6658354	8	9	Homo sapiens	hg19	chr3	197505301	197508708	CCCTGCAGTTTGACATAAACAGTGTC	1	CAGGGATGACGTTGAATGAGCGGTTT	1	PLUS	ILLUMINA
DCAF6	NM_001017977	6638967	9	10	Homo sapiens	hg19	chr1	167974006	168007635	TGGACACCACACACATCATCAGTCT	2	CAATAATGAAAAGCTGAGCCCCA	10	PLUS	ILLUMINA
CCM2	NM_001029835	6814976	0	1	Homo sapiens	hg19	chr7	45067362	45077879	CAGAATTTCACACAGGGTATTCCATGG	1	CTGGAATTGTCTCGCCATTTAAACGAG	1	PLUS	ILLUMINA
TOP2B	NM_001068	6777217	1	0	Homo sapiens	hg19	chr3	25705746	25686903	GGCGGCAACGGGGCACTGACCT	5	AAGAGTCAGAAACTGCCAACAAAAA	4	MINUS	ILLUMINA
KIAA1147	NM_001080392	6783598	8	7	Homo sapiens	hg19	chr7	141364002	141362608	ACAACCCTTGTGAAGAGGACCTCTT	1	AACCGGATATTTCAGACTTTGTTGG	1	MINUS	ILLUMINA
C19orf60	NM_001100419	6976183	0	0	Homo sapiens	hg19	chr19	18699571	18699624	CGGAAGGGCCTGCTCCGGAGCCT	2	GGGCTGCGCAGTCATGATCACCGAGA	1	PLUS	ILLUMINA
TYMP	NM_001953	6746863	7	6	Homo sapiens	hg19	chr22	50965035	50964878	CCAGACTTAAGGGACCTGGTCACCA	1	GCGCCCTGCTCTGGCTCAGCGGACA	1	MINUS	ILLUMINA
CDK6	NM_001259	6649879	7	6	Homo sapiens	hg19	chr7	92247422	92244562	AACAGATATCGATGAACTAGGCAAAGACC	1	ATTTAACCCAGCCAAAAGAATATCTGCC	1	MINUS	ILLUMINA
CTSZ	NM_001336	6826367	3	2	Homo sapiens	hg19	chr20	57576552	57572777	AGACCTGCAACAACTACCAGGCCAA	2	GACAAGTTTAACCAATGTGGGACATGC	1	MINUS	ILLUMINA
COX5B	NM_001862	6693574	2	3	Homo sapiens	hg19	chr2	98263872	98264485	CTCCATCTCCAACAAGAGAATAGTAGGC	4	AAGAGGACAATACCAGCGTCGTCT	1	PLUS	ILLUMINA
KPNA4	NM_002268	6772353	1	0	Homo sapiens	hg19	chr3	160283034	160254595	AAGAATTTCAAGAACAAAGGCCGCGAC	1	GAGAAGACAACGAAATGAAGTTGTAGTTG	2	MINUS	ILLUMINA
NDUFA2	NM_002488	6700244	2	1	Homo sapiens	hg19	chr5	140026868	140025236	GTGCAGCCCAAGCTCTGGGCCCGCTA	1	TTTGGCCAAGAGACGAATGTCCCTTT	1	MINUS	ILLUMINA
SMAD4	NM_005359	6817285	10	11	Homo sapiens	hg19	chr18	48603114	48604666	CAGGATCAGTAGGTGGAATAGCTCCA	1	CTGGAATTGGTGTTGATGACCTTCGT	1	PLUS	ILLUMINA
PGAM1	NM_002629	6633125	0	1	Homo sapiens	hg19	chr10	99186165	99190162	GCCACGAGGAGGCGAAGCGCGG	8	TGCTGGCTATGAGTTTGACATCTGCT	10	PLUS	ILLUMINA
SMARCC1	NM_003074	6679671	1	0	Homo sapiens	hg19	chr3	47823127	47814398	CGGTGCGGGTCTGGCTGGGCAAGCACTA	1	GTTCATGCGGATGCTCCTACCAATAA	1	MINUS	ILLUMINA
SEC62	NM_003262	6707653	0	1	Homo sapiens	hg19	chr3	169684617	169693424	GAACGCAGGAGACACAAGAAGCGGAT	1	AGTTGGTGAACCATCTAAAGAAGAGAA	1	PLUS	ILLUMINA
PEX16	NM_004813	6732428	10	9	Homo sapiens	hg19	chr11	45932487	45931827	TGCTGGCCGACCACGTCCCTGGCGTT	1	CATGGATTACTTGCCCACCTGGCAGAAAAT	1	MINUS	ILLUMINA
CRKL	NM_005207	6627283	0	1	Homo sapiens	hg19	chr22	21272508	21288095	ACCACCCTCATCGAGCCTGCGC	1	CCAAGCCCACCAATGGGATCTGTCT	2	PLUS	ILLUMINA
GCHFR	NM_005258	6754911	1	2	Homo sapiens	hg19	chr15	41058087	41059462	GGCTTCAAAGAGAAGAGCCTTGGGAAA	1	ATGACCCTCCCCGCATAGTCCT	6	PLUS	ILLUMINA
UBE3C	NM_014671	6727412	0	1	Homo sapiens	hg19	chr7	156932000	156956547	CCCAAGGTGTCCCTTGGCGGCG	3	CTTTTACATCGTACTCAGGAAGAAAGAAG	1	PLUS	ILLUMINA
VAMP5	NM_006634	6774656	1	2	Homo sapiens	hg19	chr2	85818957	85820114	AGCAGCGTTCAGACCAACTCCTGGATAT	2	GACTACACAGAACCTGGCCCAGAAGAA	2	PLUS	ILLUMINA
PCM1	NM_006197	6758040	0	1	Homo sapiens	hg19	chr8	17780669	17782264	TTTGACAGGAGAGGCTGCTTCTTGTA	1	GAGCGGGAAAGGAGCAGTTTCTGA	2	PLUS	ILLUMINA
HNRNPA0	NM_006805	6978345	0	0	Homo sapiens	hg19	chr5	137089968	137089913	CTCGCCCTTTAGCCGGCACCGCT	1	CCTCCCCCTTCCTCTCTTCCTTCCTT	363	MINUS	ILLUMINA
SERTAD2	NM_014755	6988953	1	1	Homo sapiens	hg19	chr2	64858930	64858875	CCTGAGAGCTGTGCCTTTTCTATGCAA	1	TACAGACGTTACATCGGAACCCAGAT	1	MINUS	ILLUMINA
KIAA0528	NM_014802	6665531	23	22	Homo sapiens	hg19	chr12	22609935	22606950	TTTTATTCGAGAGACTACTTCTCTTCGGG	1	AAGGAGGAGTCAGTGGTTTTCTCCAT	1	MINUS	ILLUMINA
PHF3	NM_015153	6779374	13	14	Homo sapiens	hg19	chr6	64421226	64421515	TTCCACACCCTCTTGTGCCTTTTGAT	1	GAACTGCATAGACCTAATCTATTGTTGGG	1	PLUS	ILLUMINA
RPRD2	NM_015203	6719564	9	10	Homo sapiens	hg19	chr1	150437173	150443068	ACCCAGACACAGTCAGCCCCTGCACT	1	TGTCATCTTTACTTCAGAGTGTTACTGGG	1	PLUS	ILLUMINA
SIN3A	NM_015477	6852798	20	19	Homo sapiens	hg19	chr15	75668038	75664510	TATCGGAGGACCGCCCTGCTCC	1	AGCAAGCGTCTACATCAGAGATTCCA	1	MINUS	ILLUMINA
CRLF3	NM_015986	6603100	7	6	Homo sapiens	hg19	chr17	29112967	29111431	CGGGATCAAGCTGTGTGCATTAGTA	1	TGCAGTTTTTGTCAATGGAAAAGAAATGAC	2	MINUS	ILLUMINA
MST4	NM_016542	6792103	3	4	Homo sapiens	hg19	chrX	131197483	131202277	TGGAATACCTGGGCGGTGGTTCA	3	GGTCCATTTGATGAGTTCCAGATTGC	1	PLUS	ILLUMINA
BCOR	NM_017745	6785551	14	13	Homo sapiens	hg19	chrX	39913169	39911616	GTTATAACATCCAAGTATCTGTGGCTCAG	1	CTACTGCTTTCGGATGTCCTTAAGA	2	MINUS	ILLUMINA
IARS2	NM_018060	6860025	0	1	Homo sapiens	hg19	chr1	220267797	220269486	AGCCGGACACGGAGCTGGAGAT	9	CAGAACTTTATTCATGGCAAAGAGAAAG	1	PLUS	ILLUMINA
CCDC93	NM_019044	6719057	23	22	Homo sapiens	hg19	chr2	118688647	118677934	GGCTATACTTTAAGACTGTGAAAGAGTTC	1	GAGATGCTGCTGTCCAAGGTGAAA	1	MINUS	ILLUMINA
SECISBP2L	NM_001193489	6624070	17	16	Homo sapiens	hg19	chr15	49288596	49285096	AACCGATCTCTGAAGTAAATGAAAAGG	1	AACAAATTGGAGAAACATGGTGGAAAC	1	MINUS	ILLUMINA
SMEK2	NM_001122964	6627635	1	0	Homo sapiens	hg19	chr2	55844308	55842612	GTCGCTGCTGGTTCGGGCAGAGT	3	ATCACTACTCTTGGAATCAAAGATAAATCC	1	MINUS	ILLUMINA
SCAF4	NM_020706	6711098	19	18	Homo sapiens	hg19	chr21	33057394	33044626	CCCCTCCTGTAACCCAGCCTGTTTCA	1	CCTGGTCCTGTAATTGGACTTCAGG	2	MINUS	ILLUMINA
TRAPPC11	NM_021942	6673684	28	29	Homo sapiens	hg19	chr4	184629693	184633793	TCAGGCGTTTTATACCTACCAGTATTT	1	ATGGATGATACCTCTATTGCTGCTGC	1	PLUS	ILLUMINA
GFM1	NM_024996	6849379	0	1	Homo sapiens	hg19	chr3	158362476	158363448	CCGCCTCCCTAGGCTGGCAGAGGAA	1	AATTGGAAGGCCTGCCGATGGTCTTCAT	1	PLUS	ILLUMINA
ZBP1	NM_030776	6785357	3	2	Homo sapiens	hg19	chr20	56190594	56190075	CTGGCCCTCAGTTCAGCCAACAA	5	TCTCAAAGACAATGGTCCCCAGA	9	MINUS	ILLUMINA
C2orf44	NM_025203	6732335	1	0	Homo sapiens	hg19	chr2	24270218	24262354	GAGATTGGTGTTTTTGTGAGGCAGTG	1	TAACCTTTATCAAAAGGATGGAGTTGGG	1	MINUS	ILLUMINA
TSC22D4	NM_030935	6658838	1	0	Homo sapiens	hg19	chr7	100076444	100075903	GCTCAGATCAGTGGCCGAGGCC	9	CAAACTCAGCTCTGGAGTTCAGCA	2	MINUS	ILLUMINA
FAR1	NM_032228	6691626	1	2	Homo sapiens	hg19	chr11	13716473	13721903	AGCGAGTGGAAGAAGTCCTTAGT	4	ATTGAGAGATGAAAATCCAGATTTTAGAG	1	PLUS	ILLUMINA
USP38	NM_032557	6604956	8	9	Homo sapiens	hg19	chr4	144136054	144141471	ACTTATGGATGCTATAACAAAAGACAATAA	1	AACAAGAGTTGAATGCTCGAGCC	3	PLUS	ILLUMINA
SMEK1	NM_032560	6817509	2	1	Homo sapiens	hg19	chr14	91975878	91957116	GTCCCTGCTTGTCAGGGCTGAGA	9	TTCTCTACTTTTAGAGTCGAAAATAAATCC	1	MINUS	ILLUMINA
UBASH3B	NM_032873	6638122	0	1	Homo sapiens	hg19	chr11	122526886	122646960	GCTCCTCTCCATGGGGTTCCCCAGA	2	GCCTTGGCATCCACGGGAGGAAGAAGT	1	PLUS	ILLUMINA
LMF2	NM_033200	6643111	10	9	Homo sapiens	hg19	chr22	50943256	50943128	GCAGTTACGACGGCCACCACTG	1	GATCGAGTTCATGTACAAGCCTGGGAA	1	MINUS	ILLUMINA
ZNF518B	NM_053042	6977254	2	2	Homo sapiens	hg19	chr4	10441667	10441608	AGCAGAAACAAAACATTGTGTAACATG	1	AGCATTATTGTAATTCCTGTGTTAACAG	1	MINUS	ILLUMINA
DYRK1A	NM_101395	6792637	2	3	Homo sapiens	hg19	chr21	38792654	38845023	GATATGAGACTTGAAAGAAGACGATGC	1	AGCATGCAAACCTTCATCTGTTCGG	1	PLUS	ILLUMINA
PRRC1	NM_130809	6720535	7	8	Homo sapiens	hg19	chr5	126883581	126887433	GCCACACCAGTGCCTTTGGAATTTGTA	1	GTCTAACTCCCCAGGACTATAATCTGAG	1	PLUS	ILLUMINA
DOCK11	NM_144658	6731435	0	1	Homo sapiens	hg19	chrX	117630002	117676726	GCGTGTCTGAGGCCGTGCGGGGCT	2	TTGTTGAGCCCCTGGACTATGAGAAT	3	PLUS	ILLUMINA
CCDC12	NM_144716	6613362	6	5	Homo sapiens	hg19	chr3	46963752	46963592	CTCAGAGGGCCATTGCCGAGCTGAT	2	GCCAGGAAGACAGCCTAGCCTCT	6	MINUS	ILLUMINA
PSMB8	NM_148919_7	6604359	2	1	Homo sapiens	hg19	chr6	32810759	32810517	TGCAGCAGTGGATTCTCGGGCCTCA	1	GGTGATTGAGATTAACCCTTACCTG	1	MINUS	ILLUMINA
FAM117B	NM_173511	6643649	6	7	Homo sapiens	hg19	chr2	203624042	203630195	GGCTGTGAAAGGGTCAAAGTCTTTGA	1	CCAAAACAGCTTCATGAAATCCCAGC	1	PLUS	ILLUMINA
PDIA3P	NR_002305	6983785	0	0	Homo sapiens	hg19	chr1	146651300	146651359	TCTCAGGGCCGAGAGGACAGAATGGATATA	2	CTGAATCCTGTTAAATTTTCTCTAAGCC	2	PLUS	ILLUMINA
ACSL3	NM_004457	6830197	15	16	Homo sapiens	hg19	chr2	223799371	223806242	GGTACTTAAAGTGCTTTCCGAAGCTG	1	AAGTCTGGAAAAGTTTGAAATTCCAGT	1	PLUS	ILLUMINA
S100A10	NM_002966	6693573	1	0	Homo sapiens	hg19	chr1	151966266	151958700	TCGCCCAGCTCGCCCAGCGTCC	4	CTTCAACGGACCACACCAAAATGCCAT	1	MINUS	ILLUMINA
TAGLN2	NM_003564	6682914	2	1	Homo sapiens	hg19	chr1	159890152	159889591	GAGAACTTCCAGAACTGGCTCAAGGAT	2	GCTCATTAATGCACTGTACCCCGA	2	MINUS	ILLUMINA
PER2	NM_022817	6652661	1	0	Homo sapiens	hg19	chr2	239197020	239186556	CTTCGCAGCTCAGGAGCCTGAG	69	CAGCATGAATGGATACGCGGAATTTC	1	MINUS	ILLUMINA
YJEFN3	NM_198537	6802442	4	5	Homo sapiens	hg19	chr19	19646231	19646376	TCCCCTTCCTGAGCTACCTGCCCACT	3	GAAGCCTATGGGCTGGTGGTGGAT	1	PLUS	ILLUMINA
CCDC25	NM_018246	6644596	8	7	Homo sapiens	hg19	chr8	27598027	27593729	TCATCACTAATGAAAGTTGAAAATATGTCT	2	CAATGATTCAGATGAATTCATGTAAAAGG	2	MINUS	ILLUMINA
UROS	NM_000375	6754943	9	8	Homo sapiens	hg19	chr10	127483483	127477540	AGGAGTTATCTGGTGACAATATCGATC	1	GCCCCACTACGGCTCGCGCGCT	3	MINUS	ILLUMINA
TRAP1	NM_016292	6696593	2	1	Homo sapiens	hg19	chr16	3740858	3739099	TCGATTATCAGCAGCACAGAGAGC	3	ATGAGTTCCAGGCCGAGACAAAGAA	4	MINUS	ILLUMINA
SCN1B	NM_001037	6774907	0	1	Homo sapiens	hg19	chr19	35521737	35523459	CTGGCCTTAGTGGTCGGCGCGGCACT	1	TCCTCAGCCTGCGGGGGCTGCGTGGA	1	PLUS	ILLUMINA
TNF	NM_000594	6633875	1	2	Homo sapiens	hg19	chr6	31544322	31544571	CCTCTCTCTAATCAGCCCTCTGGC	3	ATCATCTTCTCGAACCCCGAGTGACAA	1	PLUS	ILLUMINA
PELI3	NM_145065	6734241	6	7	Homo sapiens	hg19	chr11	66241366	66243112	CAGCCGCTCAGCCCAGCAGCGGGGCAA	1	CTGCAGGACGGCTCTCTCATCGA	3	PLUS	ILLUMINA
PDDC1	NM_182612	6822330	7	6	Homo sapiens	hg19	chr11	771027	770871	GCCGTGCAGAACCTGCTCTTCCTCTGT	1	ACCTGCTGGGTAGATGCACCCCCTGA	1	MINUS	ILLUMINA
C17orf81	NM_203415	6775625	5	6	Homo sapiens	hg19	chr17	7160323	7161935	TGTGTCGGAGGCCCCGACAGCGCCCAA	1	CTCAGTGGTTCTCCATCCTTCCGGACTT	1	PLUS	ILLUMINA
HSPBP1	NM_001130106	6790572	3	2	Homo sapiens	hg19	chr19	55790796	55789187	GACCCTCCTCCAGAACCGATGAGTGA	1	GCGTCAGTGGCTGCAGGAGGCCATGT	2	MINUS	ILLUMINA
OSBP2	NM_030758	6678200	0	1	Homo sapiens	hg19	chr22	31091498	31137189	GCCGCTGGTTCGTGCTGGGCAATGGTTT	1	CCCACACGTGCCGTGGAACCATCAA	1	PLUS	ILLUMINA
FPGS	NM_004957	6690942	2	3	Homo sapiens	hg19	chr9	130566799	130566951	AACATCATCCACGTCACTGGGACGAA	1	TGCCTTCACGGAATGTATCCTCCGAA	1	PLUS	ILLUMINA
NR3C1	NM_001204264	6650085	6	5	Homo sapiens	hg19	chr5	142678267	142675117	CTGCTGTGTTTTGCTCCTGATCTGAT	1	CTACCCTGCATGTACGACCAATGTAA	1	MINUS	ILLUMINA
DUSP3	NM_004090	6674551	1	0	Homo sapiens	hg19	chr17	41856194	41852263	CACCCCGCGGATCTACGTGGGCAA	1	CAAGCTGCAGAAACTAGGCATCA	7	MINUS	ILLUMINA
HMBS	NM_001024382	6603388	1	2	Homo sapiens	hg19	chr11	118958986	118959386	AGAGTGATTCGCGTGGGTACCC	1	ACGGACAGTGTGGTGGCAACATTGAAA	1	PLUS	ILLUMINA
JUN	NM_002228	6984886	0	0	Homo sapiens	hg19	chr1	59246612	59246550	CTCAAAGCAGGAATTGGTGGCAGATT	1	TGTATCCTTCCAATTTGGAATCTTCTC	1	MINUS	ILLUMINA
ERCC1	NM_001983	6633917	2	1	Homo sapiens	hg19	chr19	45926556	45924613	TCGACGAGGATGAGGTCCCTCCT	2	TCCGATCTACACAGAGCCTTCCCACT	1	MINUS	ILLUMINA
IL1B	NM_000576	6710123	1	0	Homo sapiens	hg19	chr2	113594317	113593778	TGGGATTCTCTTCAGCCAATCTTCA	3	GGCAGAAGTACCTGAGCTCGCCAGTGA	1	MINUS	ILLUMINA
ZC3HAV1	NM_020119	6782210	1	0	Homo sapiens	hg19	chr7	138793798	138774471	GGCCGGTGCAACTATTCGCAGT	1	TATGCAAATATTCTCATGAGGTTCTCTCAG	1	MINUS	ILLUMINA
DNAJB1	NM_006145	6974234	0	0	Homo sapiens	hg19	chr19	14629104	14629050	ATCAAGCGGGCCTACCGCCGCCA	3	CTACCACCCGGACAAGAACAAGGA	4	MINUS	ILLUMINA
DECR1	NM_001359	6597709	1	2	Homo sapiens	hg19	chr8	91029520	91031163	TCCAGCCTAGGTGCTCAGTGCGTGATA	1	AAGATGGATGTTTTGAAAGCTACCGC	1	PLUS	ILLUMINA
PPIB	NM_000942	6753604	4	3	Homo sapiens	hg19	chr15	64448956	64448306	CATGTGGTGTTTGGCAAAGTTCTAGAG	1	GGAGAGCACCAAGACAGACAGC	36	MINUS	ILLUMINA
MRPL28	NM_006428	6747239	1	0	Homo sapiens	hg19	chr16	420523	420188	TCCGGTGGGCTCTGAACCCTGAAA	1	ACACAAGTATCCCGTGTGGCTCT	1	MINUS	ILLUMINA
HSPB1	NM_001540	6629256	1	2	Homo sapiens	hg19	chr7	75933150	75933332	CTACATCTCCCGGTGCTTCACGCGGAAATA	3	CCCCCGGTGTGGACCCCACCCAAGTTT	2	PLUS	ILLUMINA
TNFRSF1A	NM_001065	6670733	1	0	Homo sapiens	hg19	chr12	6450972	6443382	CTCCACCGTGCCTGACCTGCTG	42	TGCTCCTGGAGCTGTTGGTGGGAATATA	1	MINUS	ILLUMINA
ZNF673	NM_001129900	6828924	2	3	Homo sapiens	hg19	chrX	46309878	46322210	TGTCCAGAGCAGAACAGGATGGCCAT	2	AATCATTGACCTTCAAGGACGTGTTTG	3	PLUS	ILLUMINA

## Sheet: Table S2
Supplementary Table S2: Differentially expressed genes comparing wave 0 and wave 1 in the L-H group
ProbeID	TargetID	REFSEQ_ID	ENTREZ_GENE_ID	PROTEIN_PRODUCT	PROBE_ID	CHROMOSOME	nuID	logFC	AveExpr	t	P.Value	adj.P.Val	B
6580608	PEX16	NM_004813.1	9409	NP_004804.1	ILMN_1745655	11	feaZaFNeedxxeeZ3X8	0.247973	7.5759	5.00311	1.31932e-06	0.00659591	5.00181
1980176	LOC644799	XM_934554.1	644799	XP_939647.1	ILMN_1675472	20	3S7O0ofvTyvpJIqkgo	-0.301257	7.62306	-4.91751	1.94512e-06	0.00659591	4.6544
2070367	SERTAD2	NM_014755.1	9792	NP_055570.1	ILMN_1651347	2	xorMF.VUSF4ie5f9zk	-0.295332	8.90308	-4.76152	3.89899e-06	0.0075555	4.03288
7200600	VPS35	NM_018206.3	55737	NP_060676.2	ILMN_1761721	16	95M.odJTU8IFTvtd6E	-0.2045	8.2616	-4.73115	4.45621e-06	0.0075555	3.91362
2360189	AFF4	NM_014423.3	27125	NP_055238.1	ILMN_1708502	5	fXgCkUX8KlL7qvrCRI	-0.291832	6.72644	-4.57908	8.61783e-06	0.0109147	3.32544
1400070	TBC1D9	NM_015130.2	23158	NP_055945.2	ILMN_1703891	4	3s53P14OjugOAnJkXk	-0.362588	6.53588	-4.53574	1.03708e-05	0.0109147	3.16052
160598	HSPH1	NM_006644.2	10808	NP_006635.2	ILMN_1712888	13	EXlCsv9_T.ndT0k7u4	-0.351839	7.50843	-4.51627	1.12656e-05	0.0109147	3.08685
1990307	UBE3A	NM_000462.2	7337	NP_000453.2	ILMN_1764549	15	lqF9uQey03wKfdNR7k	-0.292343	7.13875	-4.34938	2.26591e-05	0.01409	2.46558
6180066	NACA	NM_005594.2	4666	NP_005585.1	ILMN_2167616	12	rQiV59Ix8TL.6oJQjY	-0.262979	11.4476	-4.34375	2.31925e-05	0.01409	2.44492
3180465	FYTTD1	NM_001011537.1	84248	NP_001011537.1	ILMN_1670439	3	K65bk0UDgL_z8GKK58	-0.260751	6.71377	-4.34354	2.32122e-05	0.01409	2.44417
6860242	LOC729495	XR_015564.1	729495		ILMN_3297510	22	u1WEUIXHn2GX1cE2II	0.294402	7.7819	4.33502	2.40428e-05	0.01409	2.41296
1660348	LOC643387	XR_038706.1	643387		ILMN_3200717		BJ_67n_Sih_gki9JLg	-0.221356	6.98537	-4.30147	2.75957e-05	0.01409	2.29065
2600619	ARPC4	NM_001024960.1	10093	NP_001020131.1	ILMN_2393763	3	rntLQ5W5WT7p4IvXwg	0.274595	9.08919	4.29158	2.87363e-05	0.01409	2.25472
2750189	UPF2	NM_080599.1	26019	NP_542166.1	ILMN_2383693	10	r55UN9FJ9IDeF.ljnk	-0.216793	8.69262	-4.28862	2.90858e-05	0.01409	2.244
3940286	MST4	NM_016542.3	51765	NP_057626.2	ILMN_1676159	X	09tew3v3K4JMdS7.Ko	-0.221692	8.73549	-4.24857	3.42402e-05	0.0147779	2.09933
1660307	DCAF6	NM_001017977.1	55827	NP_001017977.1	ILMN_1670000	1	rNM1ieFr6KuEjSCnes	-0.397814	8.23452	-4.24413	3.48638e-05	0.0147779	2.08334
1050132	ZNF518B	NM_053042.2	85460	NP_444270.2	ILMN_1682449	4	fVLYgTfsJfTwqUXnt4	-0.235906	6.63084	-4.20668	4.05637e-05	0.0154015	1.94917
2230411	SMEK2	NM_020463.1	57223	NP_065196.1	ILMN_1661650	2	018jRX7Du8atT.16DY	-0.226446	7.43661	-4.20477	4.08768e-05	0.0154015	1.94236
4780053	C14ORF135	NM_022495.5	64430	NP_071940.4	ILMN_1680781	14	QH4ofdRFVPSOXiBJwk	-0.216437	6.64083	-4.17205	4.66205e-05	0.016641	1.82595
7330164	DENR	NM_003677.3	8562	NP_003668.2	ILMN_1760954	12	3t7554CO3u5ezQTuH0	-0.236088	7.6841	-4.13822	5.33642e-05	0.017134	1.7064
6180022	PCM1	NM_006197.2	5108	NP_006188.2	ILMN_2042595	8	cgXgGuolSLM4jt9Ip0	-0.252977	7.82149	-4.13478	5.41007e-05	0.017134	1.69428
3420377	RPRD2	NM_015203.3	23248	NP_056018.2	ILMN_3238889	1	QFr15IPifSe8e.4JZ4	-0.259403	6.3652	-4.10999	5.96971e-05	0.017134	1.60723
2120114	DYRK1A	NM_130437.2	1859	NP_569121.1	ILMN_2374293	21	3kgRZv09z60PU7p4co	-0.23281	7.85438	-4.10438	6.10382e-05	0.017134	1.58759
3370189	ARF5	NM_001662.2	381	NP_001653.1	ILMN_1752340	7	6pd51515eTvd3vvol4	0.205426	8.84222	4.08418	6.6109e-05	0.017134	1.51706
5090368	HSPA4	NM_198431.1	3308	NP_940833.1	ILMN_2395043	5	3RJ7l9o9IQgn14DoT4	-0.214047	7.19083	-4.08192	6.67022e-05	0.017134	1.50916
2480288	GPAA1	NM_003801.3	8733	NP_003792.1	ILMN_1769702	8	xIp4p7rnhHnpj85J6U	0.241305	6.4634	4.07777	6.78005e-05	0.017134	1.49473
4850452	FAM108A2	XM_001724669.1	728917	XP_001724721.1	ILMN_3178529		QOZtl9ZhFCCFx59hl8	0.270836	7.29542	4.07624	6.82124e-05	0.017134	1.48938
5720746	CDV3	NM_017548.3	55573	NP_060018.1	ILMN_1673788	3	oqJv9Iyi.LfhgLtbko	-0.185862	8.45293	-4.05727	7.34927e-05	0.017801	1.42352
990056	SFRS15	NM_020706.1	57466	NP_065757.1	ILMN_1659874	21	El4rhISpK6wQBb4F1Q	-0.272485	6.59484	-4.04005	7.86244e-05	0.0183873	1.36392
3890255	TOP2B	NM_001068.2	7155	NP_001059.2	ILMN_1777663	3	KIfVx4lF93lGBa2pyg	-0.241508	8.81147	-4.01745	8.58757e-05	0.0194136	1.28605
3130523	KIAA2010	NM_032560.3	55671	NP_115949.3	ILMN_1803254	14	9l.id1J_hRE_V.3SoI	-0.18209	7.59404	-3.99092	9.52039e-05	0.0208282	1.19508
3440195	GFM1	NM_024996.5	85476	NP_079272.4	ILMN_1657682	3	Nv1IAL6n9UJL3PFa9I	-0.240786	6.44611	-3.97329	0.000101927	0.0211245	1.13491
7040397	PRRC1	NM_130809.2	133619	NP_570721.1	ILMN_1685140	5	oVyFwHu0SH3g78pLnI	-0.225699	6.48934	-3.96977	0.000103321	0.0211245	1.12293
1440619	C22ORF30	NM_173566.2	253143	NP_775837.2	ILMN_3307887	22	H.g9_uIpdJN1_p63qU	-0.173298	8.38924	-3.96338	0.000105903	0.0211245	1.10118
1030289	SMAD4	NM_005359.3	4089	NP_005350.1	ILMN_1741477	18	Tkm0dxcO3R73kCukOc	-0.181742	7.8344	-3.93405	0.00011855	0.0215107	1.00178
2630195	VAMP5	NM_006634.2	10791	NP_006625.1	ILMN_1809467	2	3TXj7nnrbf3V0iS4SQ	0.379601	8.00576	3.91767	0.000126223	0.0215107	0.946544
2070619	ZNF721	NM_133474.2	170960	NP_597731.2	ILMN_1805271	4	uiSIp.y6_Hx4uOXgso	-0.333349	6.32529	-3.91682	0.000126633	0.0215107	0.943689
7200021	CUL4A	NM_003589.2	8451	NP_003580.1	ILMN_2331163	13	Kt3.4BOav4DOEX7q.U	-0.258573	7.1193	-3.91672	0.000126684	0.0215107	0.943335
1940524	STS-1	NM_032873.3	84959	NP_116262.2	ILMN_1653856	11	W3W6R_5.Xp4id1XvjE	-0.227953	7.26053	-3.91158	0.000129196	0.0215107	0.926049
360678	ADNP	NM_181442.1	23394	NP_852107.1	ILMN_1657993	20	xkTBfsQ35BIpSUbCMw	-0.202148	7.1192	-3.90515	0.000132406	0.0215107	0.90444
50646	LOC644988	XR_017586.2	644988		ILMN_3201485	17	TV4RQhhcefYZfVwTYg	0.280863	7.27413	3.89547	0.000137385	0.0215107	0.871952
1660170	HNRNPA0	NM_006805.3	10949	NP_006796.1	ILMN_1753279	5	3pdOgNX9WN.skU3HpI	-0.226923	7.75767	-3.89422	0.000138039	0.0215107	0.867771
1740576	LMF2	NM_033200.1	91289	NP_149977.1	ILMN_1716056	22	6V1UodUc_Xe4_lSigA	0.227237	7.00598	3.89215	0.000139129	0.0215107	0.86085
1110072	PEX16	NM_004813.1	9409	NP_004804.1	ILMN_1701466	11	NUXpIA3H3EvqnhIXVo	0.194707	7.83614	3.89135	0.000139556	0.0215107	0.858151
4860634	CCM2	NM_001029835.1	83605	NP_001025006.1	ILMN_1652198	7	WiDkyye2kiigUg3dQI	0.330908	6.88898	3.88133	0.000144974	0.0218492	0.82464
620458	SMARCC1	NM_003074.2	6599	NP_003065.2	ILMN_1694603	3	xVei1iCgDoPevTHutU	-0.217958	8.20631	-3.86856	0.000152167	0.022063	0.782042
5960767	CRKL	NM_005207.2	1399	NP_005198.1	ILMN_1690122	22	HtXEooEul_ffIa30e4	-0.215635	9.25798	-3.86729	0.000152899	0.022063	0.777821
3180494	BCL2	NM_000633.2	596	NP_000624.2	ILMN_1801119	18	ciRII6gR66KOgKdnQ0	-0.322941	7.22666	-3.8536	0.000161024	0.022182	0.73229
990315	TCP1	NM_030752.2	6950	NP_110379.2	ILMN_1776347	6	ckOsBdiEEBCSq7_BQU	-0.185372	7.85708	-3.8522	0.000161878	0.022182	0.727641
510209	LOC643310	XM_926656.1	643310	XP_931749.1	ILMN_1756139	X	orpfUo7p0gVJAztAMU	-0.261109	8.23196	-3.8495	0.000163536	0.022182	0.718682
730343	CCDC93	NM_019044.3	54520	NP_061917.3	ILMN_3248263	2	HSVpJeD5d6giq6g4f8	-0.181814	7.6283	-3.8052	0.000193157	0.025686	0.572414
4230021	NCK2	NM_001004720.1	8440	NP_001004720.1	ILMN_1724718	2	cbfiOkT1xj4IKrfiNU	-0.200857	8.48494	-3.75722	0.00023095	0.0286315	0.415577
7160196	C4ORF41	NM_021942.4	60684	NP_068761.4	ILMN_1752086	4	fXuUwL1g1VO7d.SJ6U	-0.1752	7.13642	-3.75564	0.000232307	0.0286315	0.410437
670286	CDK6	NM_001259.5	1021	NP_001250.1	ILMN_1802615	7	clPfF5V8d4fPqAqIHk	-0.251452	6.41425	-3.75417	0.000233573	0.0286315	0.405671
780544	MARCH6	NM_005885.2	10299	NP_005876.2	ILMN_1757106	5	i.wATazaiea6daWvtc	0.371605	7.37489	3.75394	0.000233771	0.0286315	0.404927
1240661	KIAA0528	NM_014802.1	9847	NP_055617.1	ILMN_1682572	12	0VUoQQHlfCLT9fvNEo	-0.228748	8.07132	-3.74553	0.000241159	0.0286315	0.377642
3180026	PSMB8	NM_148919.3	5696	NP_683720.2	ILMN_1767006	6	KtnaFShHEv3c5jdSJ0	0.274476	7.98261	3.74491	0.000241716	0.0286315	0.375619
2970437	PLEKHA2	NM_021623.1	59339	NP_067636.1	ILMN_1796339	8	0e.hddVd584KrJOPe4	-0.203007	9.22108	-3.74142	0.000244858	0.0286315	0.364297
3140167	ZNF146	NM_007145.1	7705	NP_009076.1	ILMN_2054442	19	9dAMoOouKOoOeze6C0	-0.259199	6.83775	-3.72996	0.000255432	0.029336	0.327235
6370435	ETS1	NM_005238.2	2113	NP_005229.1	ILMN_2122103	11	3njnpE0.56Iv.zMeyU	-0.345478	10.4007	-3.72564	0.000259534	0.029336	0.313271
6100154	C2ORF44	NM_025203.1	80304	NP_079479.1	ILMN_1730631	2	Hh4gS3il6dR_gs3quY	-0.221343	6.39474	-3.71985	0.000265121	0.0294624	0.294605
780632	PDIA3P	NR_002305.1	171423		ILMN_2075440	1	lv7Tkoo.dm46g53ois	0.263158	6.43034	3.71555	0.000269341	0.0294624	0.28077
2030523	PTPN11	NM_002834.3	5781	NP_002825.3	ILMN_1778236	12	0t1UXM.OrvJkHn_cvk	-0.200476	7.32461	-3.69309	0.000292469	0.0314845	0.208611
1580524	ACSL3	NM_203372.1	2181	NP_976251.1	ILMN_2360705	2	xVZRQfH8UXOHsftLOI	-0.202988	6.51382	-3.68061	0.000306118	0.0324389	0.168679
670711	PLCL2	NM_015184.3	23228	NP_055999.1	ILMN_1737025	3	QoeCdXp4IxOWLSROrI	-0.158537	8.74897	-3.67631	0.000310956	0.0324447	0.154954
670026	CRLF3	NM_015986.2	51379	NP_057070.2	ILMN_2155228	17	xkbuzUN5e4Tk.x3_SI	-0.186632	8.83134	-3.65942	0.000330675	0.0336891	0.101152
4010438	LOC653438	XM_929895.1	653438	XP_934988.1	ILMN_1751195	1	Qk5m2X1mEUIIXHn2GU	0.268953	7.23193	3.65545	0.000335478	0.0336891	0.0885371
5890500	PGAM4	NM_001029891.2	441531	NP_001025062.1	ILMN_1682953	X	9V1ziLWCjHPlIneV94	0.277295	6.57524	3.65356	0.000337785	0.0336891	0.0825427
1190220	COX5B	NM_001862.2	1329	NP_001853.2	ILMN_1663512	2	QlmOZ1Ok3orrvVHjgg	0.271246	10.0588	3.64419	0.000349459	0.034246	0.0528279
3610064	NACA	NM_005594.2	4666	NP_005585.1	ILMN_2167617	12	3607RCQO7YiQKS1iV4	-0.193574	12.7718	-3.64104	0.000353468	0.034246	0.0428544
4670228	ZBTB22	NM_005453.3	9278	NP_005444.3	ILMN_3241524	6	iToourohCiosLbKLEI	0.149652	7.36851	3.6305	0.000367189	0.0350743	0.00955834
20452	TYMP	NM_001113756.1	1890	NP_001107228.1	ILMN_3223126	22	fIB26Kp7Wd666G8L2g	0.440547	7.35336	3.61557	0.000387501	0.0362337	-0.0374963
4210470	C14ORF135	NM_022495.3	64430	NP_071940.3	ILMN_2111918	14	36UM.uV3ofyyn_sDuI	-0.199103	6.47502	-3.61378	0.000390012	0.0362337	-0.0431398
4570102	BRMS1	NM_001024958.1	25855	NP_001020129.1	ILMN_2398432	11	9COUpVUrvdKkvfrt58	0.144117	9.07875	3.60209	0.000406755	0.0371128	-0.0798578
3140632	FAM117B	NM_173511.2	150864	NP_775782.1	ILMN_3244607	2	BWv_Xf68TuuJOjtCPM	-0.268013	6.61344	-3.59959	0.000410419	0.0371128	-0.0876888
6200240	TSC22D4	NM_030935.3	81628	NP_112197.1	ILMN_1721636	7	9aX5tJZeVXfXOSfw7U	0.275885	6.97385	3.58736	0.000428811	0.0382657	-0.125968
3940592	PGAM1	NM_002629.2	5223	NP_002620.1	ILMN_2112417	10	TPtCTeird3ginNOieA	0.243146	8.06183	3.5773	0.000444517	0.0391522	-0.157369
4880010	ZBP1	NM_030776.1	81030	NP_110403.1	ILMN_1765994	20	xqk3l6LxfU06cXnuv4	0.445078	8.22687	3.56521	0.000464106	0.0403534	-0.195
7000379	USP38	NM_032557.4	84640	NP_115946.2	ILMN_1704876	4	fSoszfe6.4KK4vezuU	-0.192077	7.40144	-3.5551	0.000481107	0.0413021	-0.226382
2810315	S100A6	NM_014624.3	6277	NP_055439.1	ILMN_1713636	1	Zos7RfXqpfp.jcQ4JU	0.357092	11.1885	3.54765	0.00049401	0.0416274	-0.249465
510576	BCOR	NM_017745.4	54880	NP_060215.4	ILMN_1773117	X	cpTh7IutIHu6_v4qJg	-0.243252	6.84062	-3.54586	0.000497171	0.0416274	-0.255027
1690709	UBE3C	NM_014671.1	9690	NP_055486.1	ILMN_2181363	7	93fc7cs.x7R6Kd7qe0	-0.155115	7.99847	-3.53338	0.000519654	0.0426723	-0.293585
7610730	DOCK11	NM_144658.3	139818	NP_653259.3	ILMN_1765860	X	6rE0LhYrzr1UIxngu4	-0.193041	9.05585	-3.53198	0.000522235	0.0426723	-0.297903
7510632	TAF10	NM_006284.2	6881	NP_006275.1	ILMN_1721093	11	oofhV5XSYs6TQ7gglk	0.156521	8.96568	3.52708	0.000531359	0.0429009	-0.312997
6400048	PHF3	NM_015153.1	23469	NP_055968.1	ILMN_1798164	6	Eud7FLnTTV99MUGtXI	-0.17164	8.30647	-3.52328	0.000538542	0.0429693	-0.324699
240333	ETS1	NM_005238.2	2113	NP_005229.1	ILMN_1687538	11	EU3d9y057k5Z8d76rc	-0.315907	10.791	-3.51322	0.000557983	0.0440028	-0.355594
6130446	LOC732007	XR_015684.1	732007		ILMN_1700025		xV17iLeCjHPlIneX3o	0.240289	7.89138	3.50524	0.000573887	0.044502	-0.380072
5270187	FAM168B	NM_001009993.2	130074	NP_001009993.2	ILMN_1677122	2	NOLV7khS6kKSepSN0o	-0.216389	6.51309	-3.50349	0.000577436	0.044502	-0.385441
1050082	KIAA1147	NM_001080392.1	57189	NP_001073861.1	ILMN_2355033	7	ohHkyP_V4Meu5UrOW4	-0.251312	8.23872	-3.49468	0.000595589	0.0453852	-0.412391
2470762	SECISBP2L	NM_014701.2	9728	NP_055516.2	ILMN_1784333	15	cXXV01fUF.ExNEg0FA	-0.188312	6.85464	-3.48773	0.000610286	0.0459885	-0.433611
2340731	IARS2	NM_018060.3	55699	NP_060530.3	ILMN_1671207	1	umi30jEe7XY7kgvtLo	-0.196362	7.39174	-3.4766	0.000634521	0.0469399	-0.4675
110327	SEC62	NM_003262.3	7095	NP_003253.1	ILMN_1762003	3	N1uDV8it7g_yvCBV5U	-0.192412	6.3636	-3.47402	0.000640262	0.0469399	-0.475336
2850128	KPNA4	NM_002268.3	3840	NP_002259.1	ILMN_1664756	3	E6dPsoDXuX1X_JELvk	-0.18219	8.06639	-3.4725	0.000643676	0.0469399	-0.479962
3870152	LOC643167	XR_038497.1	643167		ILMN_3278995		inknn3vSUfkES79Qd0	-0.205013	8.09211	-3.46689	0.0006564	0.0470282	-0.49699
2490441	ASB8	NM_024095.3	140461	NP_077000.1	ILMN_1783675	12	9pL1xFxru71JKii86k	0.223542	6.63154	3.46587	0.000658756	0.0470282	-0.500106
5670475	GCHFR	NM_005258.2	2644	NP_005249.1	ILMN_1694780	15	i4XUJ15dFt5fnXd9UA	0.253265	6.58283	3.45828	0.000676397	0.0475267	-0.523088
6420017	SIN3A	NM_015477.1	25942	NP_056292.1	ILMN_1805996	15	ZX55cV.3dd690F0GL0	-0.184786	7.81284	-3.45686	0.000679754	0.0475267	-0.527393
2650274	C19ORF60	NM_001100418.1	55049	NP_001093888.1	ILMN_3268564	19	HxeZJpXhxh9mZxaJEs	0.211437	7.14231	3.44609	0.000705679	0.0488358	-0.559933

## Sheet: Table S3
Supplementary Table S3: Differentially expressed genes comparing wave 0 and wave 1 in the H-L group
ProbeID	TargetID	REFSEQ_ID	ENTREZ_GENE_ID	PROTEIN_PRODUCT	PROBE_ID	CHROMOSOME	nuID	logFC	AveExpr	t	P.Value	adj.P.Val	B
5220161	RPL36AL	NM_001001.3	6166	NP_000992.1	ILMN_2189933	14	0JXnkCOtBsXAFYIF94	-1.15011	9.79389	-6.58207	4.76154e-10	2.31311e-06	12.115
3170184	RPL36AL	NM_001001.3	6166	NP_000992.1	ILMN_2189936	14	EYieYKlK7ame.dv9NM	-0.97408	10.4545	-6.50352	7.28762e-10	2.31311e-06	11.7317
2120707	CETN2	NM_004344.1	1069	NP_004335.1	ILMN_1695645	X	fiReU.5fk2.V205P1E	-0.721313	7.4738	-6.44049	1.0232e-09	2.31311e-06	11.4261
6180066	NACA	NM_005594.2	4666	NP_005585.1	ILMN_2167616	12	rQiV59Ix8TL.6oJQjY	-0.581567	11.4476	-6.37191	1.47696e-09	2.50418e-06	11.0956
4610681	LOC653658	XM_939687.2	653658	XP_944780.2	ILMN_1652073		Zuwq1J40IOkIA0SX_w	-1.46572	9.80006	-5.39822	2.07235e-07	0.000281094	6.65171
460468	CHMP4A	NM_014169.2	29082	NP_054888.2	ILMN_1715607	14	NJX6nV93_MkvMOV_9U	-0.417946	8.07113	-5.15732	6.47932e-07	0.00073238	5.63049
3610064	NACA	NM_005594.2	4666	NP_005585.1	ILMN_2167617	12	3607RCQO7YiQKS1iV4	-0.394887	12.7718	-4.92693	1.86418e-06	0.00180612	4.68563
5130241	PPIH	NM_006347.3	10465	NP_006338.1	ILMN_1801913	1	0nF7rjdku6ojstSECE	-0.531147	6.69264	-4.84573	2.68386e-06	0.00215396	4.36029
4590521	NDUFA1	NM_004541.2	4694	NP_004532.1	ILMN_1784286	X	fj3VaHdbTqbufvj1KE	-0.981974	8.04005	-4.8316	2.85839e-06	0.00215396	4.30408
4780689	MRPL51	NM_016497.2	51258	NP_057581.2	ILMN_2097421	12	0kVQIHjSqlTOn2K_gI	-0.782638	6.91317	-4.75919	3.93925e-06	0.0026716	4.01805
7400358	TINP1	NM_014886.2	10412	NP_055701.1	ILMN_2103295	5	flF.5cUMfrsCCDV01U	-0.739947	8.45721	-4.51807	1.11795e-05	0.00689268	3.08957
70176	LOC100128196	XR_039511.1	100128196		ILMN_3266666		0gIdRKiSxeXN56EiKg	-0.70389	7.14745	-4.348	2.27894e-05	0.0126148	2.45743
630735	COX17	NM_005694.1	10063	NP_005685.1	ILMN_2187718	3	iinpMj_nt1nTJ5.6Zg	-0.624686	7.62533	-4.32602	2.49501e-05	0.0126148	2.37716
4390546	NSA2	NM_014886.3	10412	NP_055701.1	ILMN_1694259	5	ZmoA6gtXeXAsblSogE	-0.656535	7.83034	-4.31561	2.60405e-05	0.0126148	2.33926
1400240	LDHB	NM_002300.4	3945	NP_002291.1	ILMN_1728132	12	cWqPBSbzQUgnAo44r4	-0.872561	8.64128	-4.2873	2.9243e-05	0.0132217	2.23653
6840189	NDUFA2	NM_002488.3	4695	NP_002479.1	ILMN_3243890	5	fG6J4IKYNWFxU1w1mA	-0.466123	8.77426	-4.25153	3.38309e-05	0.0142887	2.10752
4780136	UFC1	NM_016406.1	51506	NP_057490.1	ILMN_2110281	1	ZuTRHwdNwefVaEV1F0	-0.477537	7.8756	-4.23748	3.58166e-05	0.0142887	2.05705
2710240	UQCRH	NM_006004.2	7388	NP_005995.2	ILMN_2232936	1	WeB6vK5Z755274NyBY	-0.845138	8.24575	-4.16656	4.76568e-05	0.0176611	1.80452
1170347	CXORF26	NM_016500.3	51260	NP_057584.2	ILMN_1768176	X	uoxkgoTf3LcEtKJ53o	-0.451047	6.51922	-4.15718	4.94781e-05	0.0176611	1.77138
3840722	LOC651894	XM_941155.2	651894	XP_946248.1	ILMN_1687805		N6D_QJ5QJfIQmUJU38	-0.399894	13.1636	-4.10003	6.20985e-05	0.0198666	1.57078
4120307	NEDD8	NM_006156.1	4738	NP_006147.1	ILMN_2058070	14	cqX56cervL_S17ufV0	-0.298336	11.1653	-4.09243	6.39917e-05	0.0198666	1.54428
4540725	PDHB	NM_000925.1	5162	NP_000916.1	ILMN_1739274	3	x3XVcjlOfX.t7xr5Ts	-0.339411	9.10134	-4.09064	6.44448e-05	0.0198666	1.53805
6960181	RPS12	NM_001016.3	6206	NP_001007.2	ILMN_1782621	6	T5XTUY6XJG6D2YJ5QI	-0.373309	13.6795	-4.07784	6.7784e-05	0.0199874	1.49348
6980398	NDUFS5	NM_004552.1	4725	NP_004543.1	ILMN_1776104	1	9Q1IuuBJXEI6etjlOc	-0.768981	6.89088	-3.95576	0.000109059	0.0308181	1.07452
3800332	RPS25	NM_001028.2	6230	NP_001019.1	ILMN_1746516	11	ua7eec91ifZDllwoYQ	-0.69453	12.0152	-3.91822	0.00012596	0.0341703	0.947812
2470519	FRG1	NM_004477.2	2483	NP_004468.1	ILMN_1734696	4	cehKIlA_AlhIx5C4eo	-0.523602	6.96613	-3.87329	0.000149462	0.0389866	0.797492
1090468	CCDC12	NM_144716.2	151903	NP_653317.1	ILMN_1725071	3	0To4rSdft56ulXlPeA	-0.3502	7.65348	-3.85401	0.000160775	0.0397596	0.733428
4220259	CTSZ	NM_001336.2	1522	NP_001327.2	ILMN_1666269	20	ThH5Ek6d5dEOOS0lF4	0.588591	7.7319	3.84851	0.00016415	0.0397596	0.715193
5090309	FAR1	NM_032228.4	84188	NP_115604.1	ILMN_2143250	11	lp4dUleH4BTyZwfne8	0.416213	6.9914	3.83163	0.000174924	0.0409081	0.65941
2320139	RPS27A	NM_002954.3	6233	NP_002945.1	ILMN_2048326	2	9Yi5X3jg7rnqu.OkLQ	-0.65975	12.6201	-3.82091	0.000182114	0.0411699	0.624076
5960093	TBCA	NM_004607.2	6902	NP_004598.1	ILMN_1726239	5	rjjjVI_UmSvoJZM.o0	-0.462658	8.23817	-3.79917	0.000197568	0.0432228	0.552654
610767	LOC100133185	XR_039407.1	100133185		ILMN_3283015		6ksXnzeehIioQ3YlAs	-0.507631	6.57537	-3.77661	0.000214907	0.0455468	0.478933
4860692	SHFM1	NM_006304.1	7979	NP_006295.1	ILMN_2128128	7	Ngi9Xlgh6np8jgjgjk	-0.600515	6.40494	-3.75005	0.00023716	0.04874	0.392635

## Sheet: Table S4
Supplementary Table S4: Differentially expressed genes comparing wave 0 and wave 1 in the H-H group
ProbeID	TargetID	REFSEQ_ID	ENTREZ_GENE_ID	PROTEIN_PRODUCT	PROBE_ID	CHROMOSOME	nuID	logFC	AveExpr	t	P.Value	adj.P.Val	B
3610064	NACA	NM_005594.2	4666	NP_005585.1	ILMN_2167617	12	3607RCQO7YiQKS1iV4	-0.309727	12.7718	-6.38185	1.40059e-09	5.71358e-06	11.3724
5220161	RPL36AL	NM_001001.3	6166	NP_000992.1	ILMN_2189933	14	0JXnkCOtBsXAFYIF94	-0.671574	9.79389	-6.34718	1.68493e-09	5.71358e-06	11.2018
4230091	HNRPA2B1	NM_031243.1	3181	NP_112533.1	ILMN_2369682	7	0kuM6SCEUiSOSIlP_4	-0.318544	10.4356	-6.12445	5.44469e-09	1.01651e-05	10.1196
3170184	RPL36AL	NM_001001.3	6166	NP_000992.1	ILMN_2189936	14	EYieYKlK7ame.dv9NM	-0.552926	10.4545	-6.09657	6.29464e-09	1.01651e-05	9.98584
7650458	MFAP1	NM_005926.2	4236	NP_005917.2	ILMN_1676799	15	ir_h054gFRKAke1Kyg	-0.243884	6.85595	-6.06293	7.49416e-09	1.01651e-05	9.82501
460468	CHMP4A	NM_014169.2	29082	NP_054888.2	ILMN_1715607	14	NJX6nV93_MkvMOV_9U	-0.286858	8.07113	-5.84567	2.27871e-08	2.5757e-05	8.80025
2260349	MIR1974	NR_031738.1	100302207		ILMN_3308961		uEGOv.TNPrbr7LW5iA	0.953824	7.53686	5.52048	1.1467e-07	0.000102383	7.31354
1170347	CXORF26	NM_016500.3	51260	NP_057584.2	ILMN_1768176	X	uoxkgoTf3LcEtKJ53o	-0.361991	6.51922	-5.50984	1.2077e-07	0.000102383	7.26591
870148	MSH6	NM_000179.1	2956	NP_000170.1	ILMN_1729051	2	B2oL_Xpy4CtB7I54J4	-0.224771	7.12205	-5.34682	2.65073e-07	0.00019231	6.54392
3120576	IK	NM_006083.3	3550	NP_006074.2	ILMN_1699362	5	BqlfKW_of4xUoIMSYs	-0.244797	8.01419	-5.33269	2.83559e-07	0.00019231	6.48204
3390093	BOLA3	NM_001035505.1	388962	NP_001030582.1	ILMN_1786658	2	Zo_aM.F3tVAZ4UZXp4	-0.354377	6.83803	-5.20313	5.23086e-07	0.000322506	5.92041
7200600	VPS35	NM_018206.3	55737	NP_060676.2	ILMN_1761721	16	95M.odJTU8IFTvtd6E	-0.200082	8.2616	-5.07073	9.67683e-07	0.000546902	5.35686
4860692	SHFM1	NM_006304.1	7979	NP_006295.1	ILMN_2128128	7	Ngi9Xlgh6np8jgjgjk	-0.486921	6.40494	-5.02153	1.21284e-06	0.000587481	5.15017
160598	HSPH1	NM_006644.2	10808	NP_006635.2	ILMN_1712888	13	EXlCsv9_T.ndT0k7u4	-0.356831	7.50843	-5.01752	1.23528e-06	0.000587481	5.13339
990315	TCP1	NM_030752.2	6950	NP_110379.2	ILMN_1776347	6	ckOsBdiEEBCSq7_BQU	-0.219925	7.85708	-5.00645	1.29935e-06	0.000587481	5.08713
70605	HSPD1	NM_002156.4	3329	NP_002147.2	ILMN_2381397	2	W0o.y5_UUUjiC8JJf0	-0.290328	9.31147	-4.95842	1.61665e-06	0.000673726	4.88728
7610259	LOC100131531	XM_001717228.1	100131531	XP_001717280.1	ILMN_3295075		06eOOwV6GF406cCOF0	-0.201725	8.14843	-4.94879	1.68879e-06	0.000673726	4.84736
2120707	CETN2	NM_004344.1	1069	NP_004335.1	ILMN_1695645	X	fiReU.5fk2.V205P1E	-0.333632	7.4738	-4.91958	1.92709e-06	0.000696763	4.72669
3390139	SDHD	NM_003002.1	6392	NP_002993.1	ILMN_1698487	11	W1d3ISyMUXHjrxMxyo	-0.228056	8.18365	-4.91673	1.95201e-06	0.000696763	4.71495
2470338	KLHL6	NM_130446.1	89857	NP_569713.1	ILMN_1768814	3	QgqHUvlCvjeASkqJwk	-0.261037	6.48113	-4.8147	3.08156e-06	0.00104496	4.29788
1660348	LOC643387	XR_038706.1	643387		ILMN_3200717		BJ_67n_Sih_gki9JLg	-0.224794	6.98537	-4.78522	3.51175e-06	0.00110246	4.1786
2570220	RN5S9	NR_023371.1	100169760		ILMN_3234762	1	ct43aCcJKtqXryx_ho	0.615043	7.44221	4.7811	3.57624e-06	0.00110246	4.162
2600035	NCL	NM_005381.2	4691	NP_005372.2	ILMN_2121437	2	9od6r.x7xeNDhIl94o	-0.281351	9.33645	-4.66611	5.91941e-06	0.00174545	3.70249
6180066	NACA	NM_005594.2	4666	NP_005585.1	ILMN_2167616	12	rQiV59Ix8TL.6oJQjY	-0.256617	11.4476	-4.64321	6.5375e-06	0.00179856	3.61201
3370671	MED20	NM_004275.3	9477	NP_004266.2	ILMN_1777526	6	rJd5BC0rrrTv1fcv_k	-0.209009	7.12059	-4.63997	6.62991e-06	0.00179856	3.59922
7200598	MED6	NM_005466.2	10001	NP_005457.2	ILMN_1654543	14	EfewX9d1aH4kFxEdE4	-0.179275	8.06456	-4.58118	8.54058e-06	0.00222778	3.36866
2100161	FAM98A	NM_015475.3	25940	NP_056290.3	ILMN_1735453	2	fQnuAgDp6K7n_7gK4k	-0.243275	6.62352	-4.55967	9.36432e-06	0.00230998	3.28488
5560347	UPF2	NM_080599.1	26019	NP_542166.1	ILMN_1796305	10	c6fIAuMUlQgSo3K4lQ	-0.249907	6.41919	-4.55539	9.53695e-06	0.00230998	3.26826
3060035	HNRNPR	NM_005826.3	10236	NP_005817.1	ILMN_3177285	1	c536E8_p_SL1fPeqPE	-0.233457	8.73079	-4.54429	9.99956e-06	0.00233852	3.22517
2470519	FRG1	NM_004477.2	2483	NP_004468.1	ILMN_1734696	4	cehKIlA_AlhIx5C4eo	-0.365579	6.96613	-4.46606	1.39295e-05	0.00314899	2.92385
6650736	WRNIP1	NM_130395.1	56897	NP_569079.1	ILMN_2332105	6	ukdrkmvOfOAMXpJ.uQ	-0.20017	8.14027	-4.42362	1.66441e-05	0.00363658	2.76215
4780689	MRPL51	NM_016497.2	51258	NP_057581.2	ILMN_2097421	12	0kVQIHjSqlTOn2K_gI	-0.43977	6.91317	-4.41633	1.71588e-05	0.00363658	2.7345
70603	CCDC50	NM_174908.2	152137	NP_777568.1	ILMN_2302118	3	xde7_T16j810Lk.eFM	-0.275894	6.9732	-4.37777	2.01469e-05	0.00414049	2.58881
1400240	LDHB	NM_002300.4	3945	NP_002291.1	ILMN_1728132	12	cWqPBSbzQUgnAo44r4	-0.53647	8.64128	-4.35309	2.23144e-05	0.00431766	2.49613
2350563	MPHOSPH10	NM_005791.1	10199	NP_005782.1	ILMN_1652085	2	ugslUuLvLjkndelUig	-0.281743	6.29336	-4.34883	2.27108e-05	0.00431766	2.48016
4540725	PDHB	NM_000925.1	5162	NP_000916.1	ILMN_1739274	3	x3XVcjlOfX.t7xr5Ts	-0.218385	9.10134	-4.34662	2.29189e-05	0.00431766	2.47189
50114	DNAJC9	NM_015190.3	23234	NP_056005.1	ILMN_1799516	10	3p3cVJyBF9SEfnoSc0	-0.278745	6.69719	-4.33052	2.44922e-05	0.00448935	2.4117
5570543	AFTPH	NM_203437.2	54812	NP_982261.2	ILMN_2342841	2	Nnf_8yrOjT7SB_Poqs	-0.223071	6.54676	-4.28615	2.93807e-05	0.00524367	2.2468
7100376	LOC345041	XR_018747.2	345041		ILMN_3283680		6o6DqK6zqK6zvcHXII	-0.267979	7.32485	-4.21152	3.97796e-05	0.00674435	1.97253
3190450	LOC389168	XR_039278.1	389168		ILMN_3285198		W7dcOOH4leUdDqINJI	-0.219799	10.0686	-4.20746	4.04368e-05	0.00674435	1.95771
3360681	TNFAIP3	NM_006290.2	7128	NP_006281.1	ILMN_1702691	6	cVSIwKeU.6q3sfOl4A	-0.294251	6.60308	-4.19503	4.25117e-05	0.00674435	1.91245
2120376	C6ORF111	NM_032870.1	25957	NP_116259.1	ILMN_2161357	6	TSnePcugokveLdSgsk	-0.235266	7.4503	-4.19459	4.25865e-05	0.00674435	1.91086
6330343	LOC400013	XR_039228.1	400013		ILMN_3199609		KXDEekvDnlSh1EjetE	-0.167613	6.84896	-4.19357	4.27613e-05	0.00674435	1.90716
520196	GNL2	NM_013285.1	29889	NP_037417.1	ILMN_1761113	1	iVKmfE0AgaKYksYSQY	-0.291568	6.9304	-4.17006	4.69936e-05	0.00724343	1.82184
2750189	UPF2	NM_080599.1	26019	NP_542166.1	ILMN_2383693	10	r55UN9FJ9IDeF.ljnk	-0.191265	8.69262	-4.14476	5.1992e-05	0.00769281	1.73051
2480326	HSP90B1	NM_003299.1	7184	NP_003290.1	ILMN_2096116	12	iVfdV5HsA7qPOrRKAA	-0.375799	9.47977	-4.14344	5.22657e-05	0.00769281	1.72577
4060494	NFX1	NM_147134.1	4799	NP_667345.1	ILMN_1804610	9	o7nvoAugSMh_eiEq_U	-0.199675	7.16321	-4.13621	5.37945e-05	0.00769281	1.69972
830403	PSME2	NM_002818.2	5721	NP_002809.2	ILMN_1786612	14	T4.6rJDUogrnoirg5Y	-0.323893	9.89575	-4.13184	5.47366e-05	0.00769281	1.68404
1710639	RBM4B	NM_031492.2	83759	NP_113680.1	ILMN_1743104	11	9Vyi_DX3V5cXkk3X9U	-0.180409	7.12954	-4.128	5.55806e-05	0.00769281	1.67022
3460711	FBXW11	NM_033645.2	23291	NP_387449.2	ILMN_2394571	5	oVdvX6iOOl.gzkhBf4	-0.188531	7.59824	-4.11882	5.76442e-05	0.00781886	1.63731
2060482	KIAA0907	NM_014949.2	22889	NP_055764.2	ILMN_1670752	1	63dUgevknAEiI3h56c	-0.209253	8.0185	-4.09767	6.26814e-05	0.00833539	1.56168
2760719	LOC100130919	XM_001722872.1	100130919	XP_001722924.1	ILMN_3176090	X	x6gbn6ZhXmpN4et9Sc	-0.228716	9.03866	-4.08746	6.52592e-05	0.0085113	1.52531
3610709	PAG1	NM_018440.3	55824	NP_060910.3	ILMN_2055156	8	xfe6UjfjT0FLDrF4oE	-0.241471	8.1271	-4.07214	6.93201e-05	0.00887036	1.47085
2060433	SFRS18	NM_015491.1	25957	NP_056306.1	ILMN_3299558	6	oresIKQlkBELcLVjQo	-0.244026	7.51618	-4.01287	8.74199e-05	0.0108671	1.26173
3140041	SP140	NM_007237.3	11262	NP_009168.3	ILMN_1778599	2	K76SYRTVMSnfF33Xio	-0.264458	7.56464	-4.0062	8.97193e-05	0.0108671	1.23834
4560367	NDUFA8	NM_014222.2	4702	NP_055037.1	ILMN_1759729	9	ijq1ulRHa07nSEGHjg	-0.198924	8.11485	-4.00412	9.04464e-05	0.0108671	1.23107
290603	AARS	NM_001605.2	16	NP_001596.2	ILMN_1662364	16	NIwad1IXif1m0kLKDY	-0.247836	8.60774	-4.00161	9.1334e-05	0.0108671	1.22227
5910543	GLOD4	NM_016080.2	51031	NP_057164.2	ILMN_1738656	17	ri7UigEgKDi7uG_eRk	-0.254662	7.23069	-3.99426	9.39792e-05	0.0109891	1.19656
4570441	IFIH1	NM_022168.2	64135	NP_071451.2	ILMN_1781373	2	T03kDulKfqgQ465ECk	-0.423503	6.97659	-3.97389	0.000101688	0.0116701	1.12558
2340026	MRPL18	NM_014161.2	29074	NP_054880.2	ILMN_1804479	6	9kfuiTSDpCvuv2l1HY	-0.196683	7.13753	-3.96996	0.000103245	0.0116701	1.11191
3310324	ALKBH7	NM_032306.2	84266	NP_115682.1	ILMN_1761764	19	fEk0L3mqUU2Wl7d17c	0.260786	6.71583	3.94983	0.000111576	0.0124051	1.04208
2260603	RNF145	NM_144726.1	153830	NP_653327.1	ILMN_1710906	5	Wy4KIUC6gqfypHjIpU	-0.229541	7.27911	-3.92706	0.000121767	0.0131184	0.963472
2100292	RBBP7	NM_002893.2	5931	NP_002884.1	ILMN_1770053	X	ZtGE1geioQo3wFQLGI	-0.226081	7.15443	-3.92686	0.00012186	0.0131184	0.962783
870400	MGAT2	NM_002408.3	4247	NP_002399.1	ILMN_2342240	14	uVL9Hd_ER88oKj59Ho	-0.203301	7.12288	-3.91477	0.000127633	0.0135251	0.921171
4390220	TMEM189-UBE2V1	NM_003349.4	387522	NP_003340.1	ILMN_2368713	20	3IHYIKUgKLKI6RLyeo	-0.280055	6.58041	-3.90841	0.000130771	0.0136444	0.899345
2060288	PLP2	NM_002668.1	5355	NP_002659.1	ILMN_1738767	X	KVQQQT1SSFB1RVd.is	0.274637	6.42217	3.89574	0.000137241	0.0139264	0.855949
2750719	DDX21	NM_004728.2	9188	NP_004719.2	ILMN_1735461	10	cS97X4NWHIz9_V3rdI	-0.203307	7.48738	-3.89509	0.00013758	0.0139264	0.853728
1770368	SCFD1	NM_016106.2	23256	NP_057190.2	ILMN_1800543	14	uU9QilPv.uuoopBxPg	-0.217831	7.0644	-3.88936	0.000140615	0.0139329	0.834131
4390022	HNRPH3	NM_012207.1	3189	NP_036339.1	ILMN_1654920	10	ZkrzZCO3yLKvCvdLhE	-0.210854	7.57497	-3.88547	0.000142712	0.0139329	0.820833
5130241	PPIH	NM_006347.3	10465	NP_006338.1	ILMN_1801913	1	0nF7rjdku6ojstSECE	-0.257751	6.69264	-3.88338	0.000143848	0.0139329	0.81371
3780670	NGLY1	NM_018297.2	55768	NP_060767.2	ILMN_1728779	3	ToJIPCSKI647Z_kERU	-0.174329	7.12848	-3.87972	0.000145862	0.0139329	0.80122
430040	BRD7	NM_013263.2	29117	NP_037395.2	ILMN_1696420	16	3Uqb_h1LHQhKdMmeAk	-0.186909	6.85659	-3.86352	0.000155099	0.0146095	0.746084
3060040	PABPC1	NM_002568.3	26986	NP_002559.2	ILMN_2136133	8	igXzsWJA5StyQEw5y0	-0.213889	10.8011	-3.8542	0.000160658	0.0149258	0.714472
6130189	LOC653566	XM_934796.2	653566	XP_939889.1	ILMN_1720819	1	3KAjXEoOjXjjP6Se10	-0.200304	8.64288	-3.82916	0.000176559	0.0159497	0.629789
2760390	NCOA3	NM_181659.1	8202	NP_858045.1	ILMN_1708805	20	9UTgOHzqo64nuHn_eE	-0.204316	8.39105	-3.8271	0.000177931	0.0159497	0.622846
7610593	TRAPPC5	NM_001042462.1	126003	NP_001035927.1	ILMN_2372639	19	uEJ6JKUGOGZkX3E02I	0.28212	8.62213	3.8259	0.000178734	0.0159497	0.618804
4610681	LOC653658	XM_939687.2	653658	XP_944780.2	ILMN_1652073		Zuwq1J40IOkIA0SX_w	-0.627898	9.80006	-3.81903	0.000183407	0.0161541	0.595659
4850164	NUP214	NM_005085.2	8021	NP_005076.3	ILMN_1666049	9	cMHbe1Kv_unpgnipu0	0.319878	9.40852	3.8127	0.000187809	0.0163298	0.574391
6200670	LPIN1	NM_145693.1	23175	NP_663731.1	ILMN_1671554	2	cFS454rTueg57P6FEQ	-0.245254	8.17406	-3.77495	0.000216239	0.0185637	0.448063
4280692	PARP1	NM_001618.2	142	NP_001609.1	ILMN_1686871	1	uFAn28g7eXx6.VSoKA	-0.240823	9.26929	-3.76276	0.000226252	0.0191805	0.40752
7330681	RNU1A3	NR_004430.1	26871		ILMN_3245678	1	QfF6SqIxTjRgrr.VKk	0.357853	6.86634	3.75054	0.000236731	0.0198051	0.366983
6520576	BOLA3	NM_212552.2	388962	NP_997717.2	ILMN_2343010	2	lTo_aM.F3tVAZ4UZXo	-0.256011	6.74237	-3.74745	0.00023946	0.0198051	0.356724
2360189	AFF4	NM_014423.3	27125	NP_055238.1	ILMN_1708502	5	fXgCkUX8KlL7qvrCRI	-0.215551	6.72644	-3.70498	0.000280006	0.0228796	0.216784
3370189	ARF5	NM_001662.2	381	NP_001653.1	ILMN_1752340	7	6pd51515eTvd3vvol4	0.169701	8.84222	3.69594	0.000289437	0.0233686	0.187169
2970437	PLEKHA2	NM_021623.1	59339	NP_067636.1	ILMN_1796339	8	0e.hddVd584KrJOPe4	-0.181735	9.22108	-3.66905	0.000319284	0.0254751	0.0994747
7040139	ZNF324	NM_014347.1	25799	NP_055162.1	ILMN_1745784	19	BSEI6J50f_Wr_ulH0U	0.196205	6.6243	3.66244	0.000327065	0.0257925	0.0779696
5290474	SMARCA2	NM_003070.3	6595	NP_003061.3	ILMN_1791702	9	uf5.f5EO3_vkLTCXik	-0.196433	8.44021	-3.65824	0.000332094	0.0258881	0.0643442
2060241	EIF3A	NM_003750.2	8661	NP_003741.1	ILMN_1708164	10	lrdPglBEgfnnu..fS4	-0.181438	7.88605	-3.64946	0.000342846	0.0264225	0.0358968
5390161	DUSP5	NM_004419.3	1847	NP_004410.3	ILMN_1656501	10	BdXlXor7fQnuh96j_Q	-0.299296	6.59657	-3.63423	0.00036228	0.0276065	-0.0133122
4540139	RSRC2	NM_023012.4	65117	NP_075388.2	ILMN_2358277	12	6II3pT_sTDUkSMJ6us	-0.16706	7.83089	-3.62984	0.00036807	0.0276273	-0.0274602
4570102	BRMS1	NM_001024958.1	25855	NP_001020129.1	ILMN_2398432	11	9COUpVUrvdKkvfrt58	0.132501	9.07875	3.62787	0.0003707	0.0276273	-0.033811
1940064	PHACTR4	NM_001048183.1	65979	NP_001041648.1	ILMN_1736548	1	9XicfvZfe5tFCw3r00	-0.215453	7.31447	-3.61919	0.000382484	0.0281957	-0.061726
70176	LOC100128196	XR_039511.1	100128196		ILMN_3266666		0gIdRKiSxeXN56EiKg	-0.35305	7.14745	-3.60151	0.000407599	0.0296767	-0.118436
10463	PDIA6	NM_005742.2	10130	NP_005733.1	ILMN_1680626	2	cgDuqunuhIJ6JUt4H4	-0.220825	6.59424	-3.59685	0.000414479	0.0296767	-0.133357
1050240	POLD4	NM_021173.2	57804	NP_066996.2	ILMN_1803772	11	HrtIp0HXU3BSSnVItU	0.159865	6.80693	3.59603	0.000415701	0.0296767	-0.13598
2340521	C17ORF61	NM_152766.2	254863	NP_689979.1	ILMN_2201533	17	N6np_X6d.idX.nw8eo	0.205037	8.22907	3.59	0.000424769	0.0296788	-0.155213
3890025	TMSL3	NM_183049.2	7117	NP_898870.1	ILMN_3240316	4	r3t6ekqCgIH5O_uCgg	-0.152795	11.7776	-3.58776	0.000428198	0.0296788	-0.162376
650626	C16ORF68	NM_024109.2	79091	NP_077014.2	ILMN_1658290	16	o8AZ3Vh2VEj4AOXkSU	0.189763	6.4046	3.58467	0.00043296	0.0296788	-0.172232
430672	HSPA8	NM_153201.1	3312	NP_694881.1	ILMN_2413084	11	W59dKlRT4Ir48JQULs	-0.231528	10.6299	-3.58449	0.000433236	0.0296788	-0.172799
360678	ADNP	NM_181442.1	23394	NP_852107.1	ILMN_1657993	20	xkTBfsQ35BIpSUbCMw	-0.168808	7.1192	-3.57234	0.000452451	0.0306093	-0.211459
2030523	PTPN11	NM_002834.3	5781	NP_002825.3	ILMN_1778236	12	0t1UXM.OrvJkHn_cvk	-0.17691	7.32461	-3.57002	0.00045622	0.0306093	-0.218846
5290162	LOC728324	XR_015499.2	728324		ILMN_3228639	5	l6e6nee6tGU8eqf0qg	0.263546	7.28138	3.56749	0.000460359	0.0306093	-0.22689
4120307	NEDD8	NM_006156.1	4738	NP_006147.1	ILMN_2058070	14	cqX56cervL_S17ufV0	-0.15726	11.1653	-3.56254	0.000468546	0.0308513	-0.242588
20544	GART	NM_000819.3	2618	NP_000810.1	ILMN_1679476	21	fP15JX0nrpS6B7En6I	-0.18431	6.96191	-3.55296	0.000484782	0.031341	-0.272915
3130356	CDV3	NM_017548.3	55573	NP_060018.1	ILMN_1810977	3	6k4vkh_cekIuCQuriw	-0.147538	8.59522	-3.55271	0.000485226	0.031341	-0.273729
2630619	RNF20	NM_019592.5	56254	NP_062538.5	ILMN_1710758	9	xIr4tKHieuCA37qz3o	-0.148175	7.75147	-3.53663	0.00051371	0.0328678	-0.324494
2100136	CIR1	NM_004882.3	9541	NP_004873.3	ILMN_1671516	2	uKiEKAakSYDXrgiQJI	-0.265854	6.80213	-3.51308	0.000558256	0.0353841	-0.398452
6510437	HNRNPM	NM_005968.3	4670	NP_005959.2	ILMN_3269405	19	ZbnsZYTQjog6gtQqu4	-0.176045	9.79189	-3.50507	0.00057424	0.035818	-0.423545
7150132	PNN	NM_002687.3	5411	NP_002678.2	ILMN_1721703	14	uVrWEgIrczSIstjSkA	-0.215392	7.53672	-3.50389	0.000576617	0.035818	-0.427216
3840474	LOC441481	XR_038228.1	441481		ILMN_3213925		Q9iCpiuBrmqmRHd.l8	0.363857	8.14065	3.50176	0.000580947	0.035818	-0.433866
1230209	LOC100128410	XR_037117.1	100128410		ILMN_3268914	X	ch4Uopz0I3ekuugt34	-0.308029	9.30811	-3.49137	0.000602539	0.0367902	-0.466292
1780348	FH	NM_000143.2	2271	NP_000134.2	ILMN_1719392	1	EiS.hg6sAXChOerUC4	-0.19241	7.15324	-3.48661	0.000612677	0.0367902	-0.481114
4830541	HBE1	NM_005330.3	3046	NP_005321.1	ILMN_1651358	11	NPenHR.pCi9FXguSnk	0.507194	10.1744	3.4857	0.000614624	0.0367902	-0.483933
6580750	CFP	NM_002621.1	5199	NP_002612.1	ILMN_1658121	X	r3kRX51ULFZUW.U62A	0.292861	7.35919	3.48395	0.000618415	0.0367902	-0.489393
5720746	CDV3	NM_017548.3	55573	NP_060018.1	ILMN_1673788	3	oqJv9Iyi.LfhgLtbko	-0.145577	8.45293	-3.48117	0.000624449	0.0368262	-0.498018
6370435	ETS1	NM_005238.2	2113	NP_005229.1	ILMN_2122103	11	3njnpE0.56Iv.zMeyU	-0.294462	10.4007	-3.47857	0.00063016	0.0368426	-0.506102
940020	LARS	NM_020117.9	51520	NP_064502.9	ILMN_1757317	5	iteoCixFiCFVP3iTns	-0.195114	6.85129	-3.47561	0.00063673	0.0369086	-0.515313
5810678	RENBP	NM_002910.4	5973	NP_002901.1	ILMN_1780057	X	W.QKefUblmuXJTuYog	0.23385	7.68134	3.46853	0.000652663	0.0375116	-0.537257
1030010	POMP	NM_015932.3	51371	NP_057016.1	ILMN_1693287	13	ijU0QJgtOoiUR_Ougw	-0.236383	8.66639	-3.45924	0.000674148	0.037696	-0.566005
7040280	CLINT1	NM_014666.2	9685	NP_055481.1	ILMN_1745076	5	06Qp9fW781eyU0.C0o	-0.217844	7.83949	-3.45508	0.00068398	0.037696	-0.578854
4760288	ANAPC11	NM_001002246.1	51529	NP_001002246.1	ILMN_1722102	17	NDoL0KLilYXp3Z6KpM	0.156559	7.59935	3.45499	0.000684187	0.037696	-0.579122
1110551	F8A1	NM_012151.3	8263	NP_036283.2	ILMN_1790249	X	udZ59RcGSXXl1l.v0w	0.23825	7.40836	3.45291	0.000689165	0.037696	-0.585555
5690274	MCM6	NM_005915.4	4175	NP_005906.2	ILMN_1798654	2	Tp9JH1.ru.XtUuC_gU	-0.201292	7.52935	-3.45096	0.000693846	0.037696	-0.591561
5080451	PSMA5	NM_002790.2	5686	NP_002781.2	ILMN_1759952	1	9ogng5BAT4nJRLkl6U	-0.165042	9.33781	-3.44824	0.00070045	0.037696	-0.599966
5090176	C9ORF89	NM_032310.3	84270	NP_115686.3	ILMN_1659189	9	Qepfnuoeledex5zWUg	0.1895	7.17124	3.44788	0.000701318	0.037696	-0.601063
6370477	HDHD2	NM_032124.4	84064	NP_115500.1	ILMN_1702265	18	in2r.jn78iNJLfo6io	-0.196848	6.99756	-3.44784	0.000701421	0.037696	-0.601194
3290368	IGFBP1	NM_001013029.1	3484	NP_001013047.1	ILMN_2387385	7	oOjoimod565txX6DqA	0.459719	7.25777	3.44601	0.000705898	0.037696	-0.606838
6900750	HDAC2	NM_001527.2	3066	NP_001518.2	ILMN_1767747	6	QKBQNIEnSQVeD_Et0U	-0.179815	7.75052	-3.44206	0.00071562	0.0378887	-0.618971
6960072	HSPD1	NM_002156.4	3329	NP_002147.2	ILMN_1766713	2	NafkAf0jounueCvrqE	-0.154824	8.43814	-3.43943	0.000722197	0.0378887	-0.627086
1980176	LOC644799	XM_934554.1	644799	XP_939647.1	ILMN_1675472	20	3S7O0ofvTyvpJIqkgo	-0.192257	7.62306	-3.43781	0.000726264	0.0378887	-0.632066
1430280	CEBPA	NM_004364.2	1050	NP_004355.2	ILMN_1715715	19	9lUkuX7kO4O5m3ecBQ	0.296101	7.93282	3.43055	0.000744746	0.0385562	-0.654349
5670605	MATK	NM_139354.2	4145	NP_647611.1	ILMN_2319000	19	QVuhFUheYKONlYwIaM	0.294018	8.30828	3.42566	0.000757448	0.0389168	-0.669342
5820343	ERCC5	NM_000123.2	2073	NP_000114.2	ILMN_1795495	13	BZIHS4KCdW4IOiuYUU	-0.204137	7.10804	-3.42103	0.000769672	0.0392475	-0.683533
5050255	MITD1	NM_138798.1	129531	NP_620153.1	ILMN_1677133	2	3Rd3o4KT4kLkkCyKXk	-0.215248	6.84313	-3.41734	0.000779539	0.039454	-0.694822
2690020	LOC652071	XM_941396.2	652071	XP_946489.1	ILMN_1683597		unVKIBCfhRznNNC.Wc	-0.152092	13.4171	-3.40914	0.000801883	0.0402842	-0.719863
1980632	DNAJA1	NM_001539.2	3301	NP_001530.1	ILMN_1672496	9	NE01SK670u0hd8OpS4	-0.290354	8.45734	-3.39667	0.000837024	0.0415233	-0.757854
5560661	FBXW7	NM_033632.2	55294	NP_361014.1	ILMN_1754279	4	Qr_XT3UIlEHQnge4C4	-0.165683	6.74612	-3.39606	0.000838793	0.0415233	-0.759723
1710630	ST6GAL1	NM_003032.2	6480	NP_003023.1	ILMN_1756501	3	KYSShMTvruCHqGEerI	-0.227147	9.50752	-3.39181	0.000851124	0.0416738	-0.772646
2630161	NOL11	NM_015462.3	25926	NP_056277.2	ILMN_1688971	17	3mFN0u0IgG7S4sXoU0	-0.222312	7.34703	-3.39078	0.000854122	0.0416738	-0.775759
5050670	NUP160	NM_015231.1	23279	NP_056046.1	ILMN_1652989	11	WyeKvvp__yeFFAJLR4	-0.183287	6.8376	-3.38347	0.000875796	0.0419536	-0.797944
5260082	CP110	NM_014711.3	9738	NP_055526.2	ILMN_1773200	16	HRPf.670yffdMSuUhE	-0.172176	6.40701	-3.38097	0.000883332	0.0419536	-0.805527
1340360	RCC2	NM_018715.1	55920	NP_061185.1	ILMN_1720124	1	0vqDufpnhXmpN4et9Q	-0.191983	8.98624	-3.37777	0.000893053	0.0419536	-0.815214
780544	MARCH6	NM_005885.2	10299	NP_005876.2	ILMN_1757106	5	i.wATazaiea6daWvtc	0.305175	7.37489	3.37712	0.000895052	0.0419536	-0.817193
4290692	LOC100132715	XR_039129.1	100132715		ILMN_3211935		3UHR.TXqSK_XL6zIN4	-0.184663	8.19431	-3.3761	0.000898169	0.0419536	-0.820269
630403	MRPS31	NM_005830.2	10240	NP_005821.1	ILMN_1654552	13	rZR9OieuH7pf1ABUzc	-0.231523	6.84378	-3.37483	0.000902071	0.0419536	-0.824105
5310747	PSIP1	NM_033222.2	11168	NP_150091.2	ILMN_1788701	9	f4M8q0.pH3SQsox904	-0.27937	6.89774	-3.37448	0.000903159	0.0419536	-0.825172
240487	SH3BP5L	NM_030645.1	80851	NP_085148.1	ILMN_1665384	1	uI3q5fqIFLX1.4VFUo	0.259572	6.7962	3.36859	0.000921524	0.0424647	-0.842983
2470279	ACADM	NM_000016.2	34	NP_000007.1	ILMN_2053679	1	xh763crJf63PsRDdP0	-0.282214	6.83954	-3.36695	0.000926684	0.0424647	-0.847923
7510632	TAF10	NM_006284.2	6881	NP_006275.1	ILMN_1721093	11	oofhV5XSYs6TQ7gglk	0.136252	8.96568	3.36337	0.000938071	0.042698	-0.858727
1780709	DDX17	NM_030881.2	10521	NP_112020.1	ILMN_2371590	22	rh_Ah_yO7jvSkSjngI	-0.187462	9.60741	-3.36075	0.000946499	0.0427944	-0.866638
3170136	SAMD9L	NM_152703.2	219285	NP_689916.2	ILMN_1799467	7	3t9fhRTT15ePIqfXTo	-0.377237	7.76163	-3.35455	0.000966674	0.0434171	-0.88529
5700725	EPSTI1	NM_033255.2	94240	NP_150280.1	ILMN_2388547	13	iqLR_Of0rw0ic6ucSk	-0.645092	8.54245	-3.35213	0.000974691	0.0434892	-0.892593
3140167	ZNF146	NM_007145.1	7705	NP_009076.1	ILMN_2054442	19	9dAMoOouKOoOeze6C0	-0.212416	6.83775	-3.3485	0.000986786	0.0436635	-0.903497
7200021	CUL4A	NM_003589.2	8451	NP_003580.1	ILMN_2331163	13	Kt3.4BOav4DOEX7q.U	-0.201716	7.1193	-3.3471	0.000991474	0.0436635	-0.907686
6270634	TMEM120A	NM_031925.1	83862	NP_114131.1	ILMN_1654516	7	HUQv0S0mkaiQgo_Keo	0.271483	7.30463	3.3346	0.00103442	0.0452607	-0.945159
510291	DECR1	NM_001359.1	1666	NP_001350.1	ILMN_1720838	8	rSqD0GF4gK0UKJLqEU	-0.132878	9.82286	-3.332	0.00104358	0.045369	-0.952953
6420424	PAICS	NM_006452.3	10606	NP_006443.1	ILMN_2392546	4	3P_h5RE_sX8vd4KVG8	-0.182509	7.04258	-3.32847	0.00105612	0.0456218	-0.963508
5390682	GPR108	NM_001080452.1	56927	NP_001073921.1	ILMN_2396571	19	QxeSeVSihiijvSOiQs	0.223163	6.79038	3.32169	0.0010806	0.045948	-0.98375
5420053	CCT6P1	NR_003110.2	643253		ILMN_2050617	7	99eR6_UUE936_OI05g	-0.168854	7.04938	-3.32056	0.00108473	0.045948	-0.987116
1090437	GTPBP4	NM_012341.2	23560	NP_036473.2	ILMN_1742577	10	Q_wieokBG.OLu2g1bk	-0.201576	7.83731	-3.32009	0.00108646	0.045948	-0.988525
6660711	C13ORF23	NM_025138.3	80209	NP_079414.3	ILMN_1795128	13	lks1Li4IEfh4d_pRd4	-0.182317	6.6046	-3.31891	0.00109077	0.045948	-0.992022
4390202	CXCR3	NM_001504.1	2833	NP_001495.1	ILMN_1797975	X	xH031ULmqLEKTpsirk	-0.291698	6.73327	-3.30808	0.00113137	0.0473638	-1.02428
290035	C11ORF59	NM_017907.1	55004	NP_060377.1	ILMN_1815878	11	BLR15Vd1eH650TkXRw	0.162807	9.621	3.30554	0.00114107	0.0474771	-1.03183
1440619	C22ORF30	NM_173566.2	253143	NP_775837.2	ILMN_3307887	22	H.g9_uIpdJN1_p63qU	-0.131868	8.38924	-3.30371	0.00114811	0.0474784	-1.03725
1440630	CEP110	NM_007018.4	11064	NP_008949.4	ILMN_1758778	9	WSbTRUt7dJ6LfV0SKE	-0.212656	6.43575	-3.29973	0.00116356	0.047826	-1.04905
70672	TCIRG1	NM_006053.2	10312	NP_006044.1	ILMN_1711994	11	T7rnrVTf5Zf5bjhbpw	0.253978	9.38256	3.29595	0.00117844	0.0481456	-1.06026
6380220	MAGMAS	NM_016069.8	51025	NP_057153.8	ILMN_1763884	16	f9xeS0CutZkCiZejig	0.162207	6.86916	3.28663	0.00121587	0.0491095	-1.08785
5890112	ACBD3	NM_022735.3	64746	NP_073572.2	ILMN_1665945	1	ZVJ0yu9Me8TUgT_0p0	-0.171535	6.90599	-3.28187	0.00123538	0.0491095	-1.10189
3180215	DAP3	NM_033657.1	7818	NP_387506.1	ILMN_1781680	1	EAInnvXCwZgVdnnomk	-0.127937	8.19409	-3.28056	0.00124083	0.0491095	-1.10577
7100632	C17ORF45	NM_152350.2	125144	NP_689563.1	ILMN_1719224	17	WUCkSlC_yf7V_U05UE	0.385055	9.58119	3.27967	0.00124455	0.0491095	-1.1084
2230730	SRBD1	NM_018079.3	55133	NP_060549.3	ILMN_1798827	2	6H3H5QTeX56H7Oo_3U	-0.212157	6.62319	-3.27864	0.00124881	0.0491095	-1.11142
1990328	LOC728732	XR_015658.2	728732		ILMN_3297996	11	urOiuv2uoOEH_tOigE	-0.229874	7.33122	-3.27785	0.00125212	0.0491095	-1.11376
1440356	CNOT4	NM_013316.2	4850	NP_037448.2	ILMN_1772677	7	feGKkd4jJHneqU3jRQ	-0.12994	6.99221	-3.27771	0.00125272	0.0491095	-1.11418
50397	COPB2	NM_004766.1	9276	NP_004757.1	ILMN_1684385	3	EoBefdcda8_6XVESUE	-0.133136	7.3395	-3.27187	0.00127739	0.0497814	-1.13137
2640719	RN7SK	NR_001445.1	125050		ILMN_2074860	6	lYsnmdV5yBdQEJ3QrU	0.242734	7.48564	3.2702	0.00128454	0.0497814	-1.13629
1820025	NCBP2	NM_007362.3	22916	NP_031388.2	ILMN_1720442	3	ZqJ_CKg7_EtEgr15JI	-0.173469	7.45549	-3.26726	0.00129721	0.0497877	-1.14494
6900392	CHCHD5	NM_032309.2	84269	NP_115685.1	ILMN_1797530	2	3ii7fYSBiknupB7kiQ	0.178141	6.52581	3.26676	0.00129938	0.0497877	-1.14642

## Sheet: Table S5
Supplementary Table S5: Differentially expressed genes comparing wave 0 and wave 1 in the L-L group
ProbeID	TargetID	REFSEQ_ID	ENTREZ_GENE_ID	PROTEIN_PRODUCT	PROBE_ID	CHROMOSOME	nuID	logFC	AveExpr	t	P.Value	adj.P.Val	B
3170184	RPL36AL	NM_001001.3	6166	NP_000992.1	ILMN_2189936	14	EYieYKlK7ame.dv9NM	-0.68879	10.4545	-7.20488	1.47527e-11	5.88811e-08	15.5917
5220161	RPL36AL	NM_001001.3	6166	NP_000992.1	ILMN_2189933	14	0JXnkCOtBsXAFYIF94	-0.800376	9.79389	-7.17633	1.73639e-11	5.88811e-08	15.4408
6180066	NACA	NM_005594.2	4666	NP_005585.1	ILMN_2167616	12	rQiV59Ix8TL.6oJQjY	-0.366113	11.4476	-6.28449	2.34998e-09	5.31252e-06	10.9019
4780689	MRPL51	NM_016497.2	51258	NP_057581.2	ILMN_2097421	12	0kVQIHjSqlTOn2K_gI	-0.629906	6.91317	-6.00114	1.03089e-08	1.74788e-05	9.53687
1170347	CXORF26	NM_016500.3	51260	NP_057584.2	ILMN_1768176	X	uoxkgoTf3LcEtKJ53o	-0.409663	6.51922	-5.91547	1.59857e-08	1.86359e-05	9.13224
4610681	LOC653658	XM_939687.2	653658	XP_944780.2	ILMN_1652073		Zuwq1J40IOkIA0SX_w	-1.02414	9.80006	-5.90941	1.64871e-08	1.86359e-05	9.10376
610435	SSB	NM_003142.3	6741	NP_003133.1	ILMN_1672006	2	BnlSXq3rAoAsS.SpCA	-0.524995	6.3391	-5.78764	3.05355e-08	2.95845e-05	8.53563
70605	HSPD1	NM_002156.4	3329	NP_002147.2	ILMN_2381397	2	W0o.y5_UUUjiC8JJf0	-0.351323	9.31147	-5.69223	4.92084e-08	4.17164e-05	8.09603
3610064	NACA	NM_005594.2	4666	NP_005585.1	ILMN_2167617	12	3607RCQO7YiQKS1iV4	-0.279667	12.7718	-5.46677	1.48878e-07	0.000102334	7.07723
4860692	SHFM1	NM_006304.1	7979	NP_006295.1	ILMN_2128128	7	Ngi9Xlgh6np8jgjgjk	-0.558485	6.40494	-5.464	1.5089e-07	0.000102334	7.06489
1400240	LDHB	NM_002300.4	3945	NP_002291.1	ILMN_1728132	12	cWqPBSbzQUgnAo44r4	-0.696738	8.64128	-5.36344	2.4484e-07	0.000150955	6.61997
160598	HSPH1	NM_006644.2	10808	NP_006635.2	ILMN_1712888	13	EXlCsv9_T.ndT0k7u4	-0.386359	7.50843	-5.15394	6.58239e-07	0.000372015	5.71215
460468	CHMP4A	NM_014169.2	29082	NP_054888.2	ILMN_1715607	14	NJX6nV93_MkvMOV_9U	-0.264583	8.07113	-5.11507	7.8846e-07	0.000384529	5.54663
6980398	NDUFS5	NM_004552.1	4725	NP_004543.1	ILMN_1776104	1	9Q1IuuBJXEI6etjlOc	-0.634496	6.89088	-5.11362	7.93778e-07	0.000384529	5.54047
2750189	UPF2	NM_080599.1	26019	NP_542166.1	ILMN_2383693	10	r55UN9FJ9IDeF.ljnk	-0.247279	8.69262	-5.08361	9.11907e-07	0.000411489	5.41331
4230091	HNRPA2B1	NM_031243.1	3181	NP_112533.1	ILMN_2369682	7	0kuM6SCEUiSOSIlP_4	-0.277841	10.4356	-5.06775	9.8102e-07	0.000411489	5.34636
2120707	CETN2	NM_004344.1	1069	NP_004335.1	ILMN_1695645	X	fiReU.5fk2.V205P1E	-0.361493	7.4738	-5.05686	1.03145e-06	0.000411489	5.30043
1050369	LOC646200	XM_930460.1	646200	XP_935553.1	ILMN_1732328	3	KAAgkL3gvR34_RUV7I	-0.650814	9.31239	-5.01158	1.26923e-06	0.000478217	5.11042
1980632	DNAJA1	NM_001539.2	3301	NP_001530.1	ILMN_1672496	9	NE01SK670u0hd8OpS4	-0.443219	8.45734	-4.91888	1.9332e-06	0.000690049	4.72529
7510204	CWC15	NM_016403.3	51503	NP_057487.2	ILMN_1713482	11	Z3iaAV3Xw3R6VNUl0o	-0.350838	6.50472	-4.87854	2.31759e-06	0.000785895	4.55942
5130241	PPIH	NM_006347.3	10465	NP_006338.1	ILMN_1801913	1	0nF7rjdku6ojstSECE	-0.337782	6.69264	-4.82799	2.90466e-06	0.000938066	4.35302
4590521	NDUFA1	NM_004541.2	4694	NP_004532.1	ILMN_1784286	X	fj3VaHdbTqbufvj1KE	-0.620124	8.04005	-4.7803	3.58889e-06	0.00110636	4.15978
4780136	UFC1	NM_016406.1	51506	NP_057490.1	ILMN_2110281	1	ZuTRHwdNwefVaEV1F0	-0.339169	7.8756	-4.71522	4.77829e-06	0.00140897	3.89846
780255	LOC642236	XM_943005.2	642236	XP_948098.2	ILMN_1724230		Nvvqb0jkPoUIgQ6gUs	-0.305256	6.88853	-4.6765	5.65802e-06	0.00159886	3.74428
520196	GNL2	NM_013285.1	29889	NP_037417.1	ILMN_1761113	1	iVKmfE0AgaKYksYSQY	-0.343613	6.9304	-4.66222	6.02029e-06	0.00163319	3.68768
3140167	ZNF146	NM_007145.1	7705	NP_009076.1	ILMN_2054442	19	9dAMoOouKOoOeze6C0	-0.309346	6.83775	-4.62623	7.03561e-06	0.00183521	3.5456
4390546	NSA2	NM_014886.3	10412	NP_055701.1	ILMN_1694259	5	ZmoA6gtXeXAsblSogE	-0.44363	7.83034	-4.56868	9.01028e-06	0.00226325	3.32022
1410079	CDC26	NM_139286.3	246184	NP_644815.1	ILMN_2210837	9	HeOfR_R3Ceg1Ad6.t0	-0.254268	8.03608	-4.54214	1.00917e-05	0.00244436	3.21701
5490563	ZNF524	NM_153219.2	147807	NP_694951.1	ILMN_1810147	19	N.Wut9W_6iSuirohcA	0.218227	7.25938	4.42238	1.67305e-05	0.00391262	2.75724
2850438	RBM12	NM_006047.4	10137	NP_006038.2	ILMN_2329834	20	u5USuCU66X_LdqOCUQ	-0.226709	6.58813	-4.41031	1.75957e-05	0.00397781	2.71142
3390544	HSP90AA1	NM_001017963.2	3320	NP_001017963.2	ILMN_1691097	14	cN3p4qOHxe9LHcQ9d4	-0.614269	7.98558	-4.39407	1.88275e-05	0.00411898	2.64996
70603	CCDC50	NM_174908.2	152137	NP_777568.1	ILMN_2302118	3	xde7_T16j810Lk.eFM	-0.290809	6.9732	-4.37764	2.0158e-05	0.00427224	2.58795
7100376	LOC345041	XR_018747.2	345041		ILMN_3283680		6o6DqK6zqK6zvcHXII	-0.292448	7.32485	-4.36023	2.16659e-05	0.00431295	2.52246
4260520	METAP2	NM_006838.3	10988	NP_006829.1	ILMN_1670420	12	rOf4OHE1L3kXMV3rvk	-0.376053	7.07209	-4.35377	2.22521e-05	0.00431295	2.49823
3190450	LOC389168	XR_039278.1	389168		ILMN_3285198		W7dcOOH4leUdDqINJI	-0.239467	10.0686	-4.34872	2.27211e-05	0.00431295	2.4793
3060035	HNRNPR	NM_005826.3	10236	NP_005817.1	ILMN_3177285	1	c536E8_p_SL1fPeqPE	-0.235395	8.73079	-4.34689	2.28939e-05	0.00431295	2.47243
7050332	HSP90AA1	NM_005348.2	3320	NP_005339.2	ILMN_2373515	14	uVLfujoDsudi0T3nwI	-0.637531	9.5282	-4.33588	2.39571e-05	0.00439127	2.43124
6370477	HDHD2	NM_032124.4	84064	NP_115500.1	ILMN_1702265	18	in2r.jn78iNJLfo6io	-0.260021	6.99756	-4.32061	2.55114e-05	0.00444502	2.37421
1230296	LTV1	NM_032860.3	84946	NP_116249.2	ILMN_1805658	6	HnMhLokxKkKR.PKp10	-0.255847	6.74712	-4.31594	2.60055e-05	0.00444502	2.35681
4590333	DHX15	NM_001358.2	1665	NP_001349.2	ILMN_1754839	4	lVEu4JAiEvoWTT5QH0	-0.224244	7.98059	-4.31397	2.62166e-05	0.00444502	2.34948
630403	MRPS31	NM_005830.2	10240	NP_005821.1	ILMN_1654552	13	rZR9OieuH7pf1ABUzc	-0.310523	6.84378	-4.29411	2.84402e-05	0.00470442	2.27565
7510632	TAF10	NM_006284.2	6881	NP_006275.1	ILMN_1721093	11	oofhV5XSYs6TQ7gglk	0.182465	8.96568	4.27302	3.09987e-05	0.00495606	2.19756
7400358	TINP1	NM_014886.2	10412	NP_055701.1	ILMN_2103295	5	flF.5cUMfrsCCDV01U	-0.445976	8.45721	-4.26628	3.18611e-05	0.00495606	2.1727
2710240	UQCRH	NM_006004.2	7388	NP_005995.2	ILMN_2232936	1	WeB6vK5Z755274NyBY	-0.551682	8.24575	-4.26112	3.25374e-05	0.00495606	2.15366
7050132	LOC151579	XM_045290.6	151579	XP_045290.6	ILMN_1666384	3	EMdLDh0Jd6c8ExXL5Q	-0.255697	7.63593	-4.25545	3.32974e-05	0.00495606	2.13274
520356	FXR1	NM_005087.2	8087	NP_005078.2	ILMN_1679640	3	r3kqEepjH6S4e9xfik	-0.236706	6.8638	-4.25311	3.36153e-05	0.00495606	2.12413
2640544	ASS1	NM_054012.3	445	NP_446464.1	ILMN_2395451	9	HUiQrR5QMhW7EOKJ6o	0.292904	6.41696	4.22246	3.80606e-05	0.00529759	2.01164
940338	ZCCHC9	NM_032280.1	84240	NP_115656.1	ILMN_1723007	5	rVeyUoc57IzSzjeruk	-0.217581	6.62775	-4.21884	3.86215e-05	0.00529759	1.99839
6330343	LOC400013	XR_039228.1	400013		ILMN_3199609		KXDEekvDnlSh1EjetE	-0.177723	6.84896	-4.21833	3.87004e-05	0.00529759	1.99655
4780053	C14ORF135	NM_022495.5	64430	NP_071940.4	ILMN_1680781	14	QH4ofdRFVPSOXiBJwk	-0.210324	6.64083	-4.21326	3.95011e-05	0.00529759	1.97801
3390093	BOLA3	NM_001035505.1	388962	NP_001030582.1	ILMN_1786658	2	Zo_aM.F3tVAZ4UZXp4	-0.302316	6.83803	-4.21096	3.98692e-05	0.00529759	1.96961
5910689	SMC4	NM_001002800.1	10051	NP_001002800.1	ILMN_2330861	3	9r8Uo7LVHviiTc.Krw	-0.316887	6.54596	-4.20634	4.06185e-05	0.00529759	1.95275
2650201	EEF1B2	NM_001037663.1	1933	NP_001032752.1	ILMN_2318725	2	onookjR5.4oc7ktTo4	-0.637145	9.20231	-4.19459	4.25862e-05	0.00544942	1.90994
2480403	LOC285900	XM_926623.1	285900	XP_931716.1	ILMN_1657612	7	rAeQlJPFXqFPeNNdHo	-0.457945	9.70133	-4.18279	4.46546e-05	0.00560829	1.86702
4290687	NCLN	NM_020170.3	56926	NP_064555.2	ILMN_3237632	19	f3qnSnruo5JaWOIAwI	0.231425	7.77879	4.17369	4.63141e-05	0.00560995	1.83401
4290692	LOC100132715	XR_039129.1	100132715		ILMN_3211935		3UHR.TXqSK_XL6zIN4	-0.240635	8.19431	-4.17365	4.63222e-05	0.00560995	1.83385
4670228	ZBTB22	NM_005453.3	9278	NP_005444.3	ILMN_3241524	6	iToourohCiosLbKLEI	0.165365	7.36851	4.16907	4.71795e-05	0.00561354	1.81726
830066	RPS24	NM_033022.2	6229	NP_148982.1	ILMN_1656625	10	0Eg4IC0qoeQKUO_uek	-0.813739	9.75047	-4.16314	4.83121e-05	0.00563623	1.7958
2710021	LOC730004	XR_039077.1	730004		ILMN_3301440		6CiQiQjRbhNYrl.dQA	-0.543634	8.64589	-4.15908	4.9104e-05	0.00563623	1.7811
4070289	IWS1	NM_017969.1	55677	NP_060439.1	ILMN_1747241	2	NVuQq1Q5fQEKHO_0pU	-0.206495	6.65222	-4.1521	5.04929e-05	0.00563623	1.75588
360280	PNRC2	NM_017761.2	55629	NP_060231.1	ILMN_2147306	1	3v60KrK5BUOhR85AI4	-0.289609	8.50424	-4.14984	5.09492e-05	0.00563623	1.74774
1660736	ATP6V1D	NM_015994.2	51382	NP_057078.1	ILMN_1797310	14	9mt0pQ8e6JJ.T1xUfk	-0.370884	7.32	-4.14702	5.15256e-05	0.00563623	1.73757
4590717	CLEC2D	NM_013269.3	29121	NP_037401.1	ILMN_1678775	12	3vtSvc_UIO77UA5e.I	-0.396025	10.892	-4.13219	5.4661e-05	0.00588429	1.68417
290180	LOC647030	XR_041205.1	647030		ILMN_3211906		3aXlKLggJ.iQs615Y4	-0.618367	7.00786	-4.1168	5.8108e-05	0.00600529	1.6289
1070731	UQCRHL	NM_001089591.1	440567	NP_001083060.1	ILMN_1718136	1	TsHsL0TgXbq.6fKesk	-0.451993	8.37235	-4.11593	5.83077e-05	0.00600529	1.6258
610324	DDX1	NM_004939.1	1653	NP_004930.1	ILMN_2182750	2	fca0gCp5666CcwKU7o	-0.24833	7.58874	-4.11536	5.84413e-05	0.00600529	1.62373
6900608	LOC641814	XM_935998.3	641814	XP_941091.1	ILMN_3243297	7	3_SWQV7T7SKD6Ss9WM	-0.423487	10.6324	-4.10692	6.0429e-05	0.00611686	1.59351
3120576	IK	NM_006083.3	3550	NP_006074.2	ILMN_1699362	5	BqlfKW_of4xUoIMSYs	-0.198512	8.01419	-4.10249	6.14975e-05	0.00613348	1.57768
4010438	LOC653438	XM_929895.1	653438	XP_934988.1	ILMN_1751195	1	Qk5m2X1mEUIIXHn2GU	0.289575	7.23193	4.09012	6.45777e-05	0.00628535	1.53353
1400070	TBC1D9	NM_015130.2	23158	NP_055945.2	ILMN_1703891	4	3s53P14OjugOAnJkXk	-0.314534	6.53588	-4.08896	6.48738e-05	0.00628535	1.5294
5550736	SNX2	NM_003100.2	6643	NP_003091.2	ILMN_1691575	5	TQnk7XhXf4PC6Huk4Q	-0.294659	7.77987	-4.08012	6.7178e-05	0.00638493	1.49789
3130356	CDV3	NM_017548.3	55573	NP_060018.1	ILMN_1810977	3	6k4vkh_cekIuCQuriw	-0.178506	8.59522	-4.07783	6.77845e-05	0.00638493	1.48977
110736	LOC645387	XR_019447.2	645387		ILMN_3295847		KQgaaxWrrwH2QDlyMs	-0.425121	10.3949	-4.06673	7.08129e-05	0.00653291	1.45031
50274	MRFAP1L1	NM_203462.1	114932	NP_982287.1	ILMN_1689774	4	N0qXoC3fUvTSrLIXtI	-0.325037	8.16519	-4.06505	7.12821e-05	0.00653291	1.44435
1030010	POMP	NM_015932.3	51371	NP_057016.1	ILMN_1693287	13	ijU0QJgtOoiUR_Ougw	-0.291691	8.66639	-4.04958	7.57446e-05	0.00681437	1.38955
360612	LOC100131940	XR_037582.1	100131940		ILMN_3275696		HpWvAiQIbQPp4pEUko	-0.246605	6.95155	-4.0475	7.63627e-05	0.00681437	1.38222
3060300	UBC	NM_021009.3	7316	NP_066289.2	ILMN_2331501	12	Hkivjf56gEnoI6GRXs	0.174684	14.3529	4.04296	7.77316e-05	0.00684644	1.36618
6510246	LOC648210	XR_018923.1	648210		ILMN_1715947		xSQiOjLn01JQIrYLr0	-0.292284	8.49364	-4.01954	8.51794e-05	0.00731195	1.28365
2470279	ACADM	NM_000016.2	34	NP_000007.1	ILMN_2053679	1	xh763crJf63PsRDdP0	-0.355042	6.83954	-4.01846	8.55375e-05	0.00731195	1.27987
7320747	PSTPIP1	NM_003978.2	9051	NP_003969.2	ILMN_1703327	15	Q69cXogn_KCpSiVfaE	0.28309	8.1858	4.0132	8.73075e-05	0.00731195	1.2614
4850307	LOC100131261	XM_001723141.1	100131261	XP_001723193.1	ILMN_3289262		uXf_OXCSsJI5cJ7P3U	-0.288599	7.67409	-4.01314	8.73294e-05	0.00731195	1.26118
2970026	ZNF622	NM_033414.2	90441	NP_219482.1	ILMN_1776109	5	f5XihS4CEjTKIhX.nk	-0.206062	7.72472	-4.00558	8.99375e-05	0.00743849	1.23464
1230209	LOC100128410	XR_037117.1	100128410		ILMN_3268914	X	ch4Uopz0I3ekuugt34	-0.37086	9.30811	-3.98782	9.63545e-05	0.00781598	1.17253
7610184	PNKP	NM_007254.2	11284	NP_009185.2	ILMN_1694111	19	rCn3eU16I1b1pzq6JY	0.221819	7.50338	3.98472	9.7517e-05	0.00781598	1.16172
2470519	FRG1	NM_004477.2	2483	NP_004468.1	ILMN_1734696	4	cehKIlA_AlhIx5C4eo	-0.343721	6.96613	-3.98355	9.7959e-05	0.00781598	1.15765
2350563	MPHOSPH10	NM_005791.1	10199	NP_005782.1	ILMN_1652085	2	ugslUuLvLjkndelUig	-0.271737	6.29336	-3.97915	9.96427e-05	0.00784774	1.14229
1740682	PHKB	NM_001031835.1	5257	NP_001027005.1	ILMN_1800447	16	Trg5RNfpqvOhd_TtMk	-0.1759	6.71888	-3.97649	0.000100671	0.00784774	1.13304
5050437	SCAND1	NM_016558.2	51282	NP_057642.1	ILMN_1794230	20	E2tWIb1lJv1pL1nFKM	0.212497	7.65032	3.97163	0.000102581	0.00790575	1.11611
1580746	LOC730246	XR_016080.2	730246		ILMN_3305949		0uB0lCRLrpKlwecQKI	-0.22951	10.7257	-3.9556	0.000109126	0.00831564	1.0604
6520576	BOLA3	NM_212552.2	388962	NP_997717.2	ILMN_2343010	2	lTo_aM.F3tVAZ4UZXo	-0.284602	6.74237	-3.95217	0.000110578	0.00833264	1.0485
6900750	HDAC2	NM_001527.2	3066	NP_001518.2	ILMN_1767747	6	QKBQNIEnSQVeD_Et0U	-0.214873	7.75052	-3.90208	0.000133967	0.00998419	0.875839
290035	C11ORF59	NM_017907.1	55004	NP_060377.1	ILMN_1815878	11	BLR15Vd1eH650TkXRw	0.201964	9.621	3.89014	0.0001402	0.0103352	0.834944
1230044	SSBP1	NM_003143.1	6742	NP_003134.1	ILMN_1809478	7	NjumNKoy4L8UHq47S0	-0.263693	8.02486	-3.87203	0.000150177	0.0106504	0.773149
5130458	DHX29	NM_019030.2	54505	NP_061903.2	ILMN_2090123	5	ERYgbff3Pjp6Nz.SlU	-0.21842	6.4317	-3.86707	0.000153025	0.0106504	0.756262
70176	LOC100128196	XR_039511.1	100128196		ILMN_3266666		0gIdRKiSxeXN56EiKg	-0.399586	7.14745	-3.86705	0.000153039	0.0106504	0.756182
2000364	TMEM156	NM_024943.1	80008	NP_079219.1	ILMN_2095660	4	WBQjRlHk8SXrkiQh3s	-0.305354	7.57283	-3.86601	0.000153645	0.0106504	0.75263
450411	LOC284230	XM_208185.7	284230	XP_208185.1	ILMN_3274904	18	ZQIMe5wp_Lm_JUHkjU	-0.8243	9.09743	-3.86598	0.000153658	0.0106504	0.752554
4040026	LOC728590	XM_001131826.2	728590	XP_001131826.1	ILMN_3226875		rfgBXxoghTRXYp4Ffo	-0.626874	8.38676	-3.86557	0.000153898	0.0106504	0.75115
4670021	NPEPL1	NM_024663.3	79716	NP_078939.3	ILMN_1724194	20	lSVJXuAjonh_eSqF48	0.261135	8.05113	3.85723	0.000158833	0.010789	0.72279
650215	FLJ31306	XM_001717968.1	379025	XP_001718020.1	ILMN_3189585	14	rBIU0giBDrEiSq0kjo	-0.230503	8.01921	-3.85153	0.000162286	0.010789	0.703471
670711	PLCL2	NM_015184.3	23228	NP_055999.1	ILMN_1737025	3	QoeCdXp4IxOWLSROrI	-0.159664	8.74897	-3.84769	0.000164661	0.010789	0.690422
3800332	RPS25	NM_001028.2	6230	NP_001019.1	ILMN_1746516	11	ua7eec91ifZDllwoYQ	-0.43529	12.0152	-3.84735	0.000164868	0.010789	0.689294
5080603	ACTL6A	NM_177989.2	86	NP_817126.1	ILMN_1749297	3	uor8nTo_mnU9yXf6sU	-0.225956	7.04413	-3.84675	0.000165241	0.010789	0.687265
2070619	ZNF721	NM_133474.2	170960	NP_597731.2	ILMN_1805271	4	uiSIp.y6_Hx4uOXgso	-0.314978	6.32529	-3.84616	0.000165612	0.010789	0.685252
1230438	DCAF15	NM_138353.2	90379	NP_612362.2	ILMN_2192620	19	iKkl3vpeKt6Gf.Pzlw	0.193076	6.63331	3.84389	0.000167037	0.010789	0.677558
770187	LOC286512	XR_038196.1	286512		ILMN_3274596		HuB6Fe_cJ1pCQ01yso	-0.313674	8.30973	-3.82092	0.000182107	0.0115565	0.600001
2190189	NOP58	NM_015934.3	51602	NP_057018.1	ILMN_1748476	2	lNFaERNOfCPQeokxSo	-0.317682	6.9026	-3.8206	0.000182327	0.0115565	0.598915
5960706	DNAJC8	NM_014280.2	22826	NP_055095.2	ILMN_1698258	1	KcltdRUsU7XJe3k.vI	-0.271753	8.98836	-3.8167	0.000185017	0.0116184	0.585772
3140709	LOC100131196	XR_038314.1	100131196		ILMN_3202673		xpIjnUnnrgjk4ErUJA	-0.601582	9.86629	-3.79618	0.000199786	0.0124307	0.516863
4890615	RPL6	NM_001024662.1	6128	NP_001019833.1	ILMN_1712155	12	0Xgknpy6fPH7h6F3rU	-0.394618	10.8096	-3.79041	0.000204136	0.0125859	0.497543
4540725	PDHB	NM_000925.1	5162	NP_000916.1	ILMN_1739274	3	x3XVcjlOfX.t7xr5Ts	-0.200496	9.10134	-3.7858	0.000207677	0.0126888	0.482122
2360189	AFF4	NM_014423.3	27125	NP_055238.1	ILMN_1708502	5	fXgCkUX8KlL7qvrCRI	-0.231228	6.72644	-3.77048	0.00021986	0.0132517	0.43101
2470687	LOC645387	XR_016424.2	645387		ILMN_3218820	18	T5J7xAFL664QgaaxWo	-0.400891	10.3101	-3.76933	0.000220797	0.0132517	0.427197
5960093	TBCA	NM_004607.2	6902	NP_004598.1	ILMN_1726239	5	rjjjVI_UmSvoJZM.o0	-0.292123	8.23817	-3.75819	0.000230116	0.0136899	0.390144
4860093	LOC653888	XM_936251.2	653888	XP_941344.1	ILMN_1804530		6d6XeARxR26Z4X00SE	0.237294	9.65196	3.75208	0.000235389	0.0138818	0.369845
2490181	SFRS10	NM_004593.1	6434	NP_004584.1	ILMN_1742798	3	QStf58UCilQ.R0Dv_I	-0.240349	7.95884	-3.74896	0.000238121	0.0139219	0.359504
940020	LARS	NM_020117.9	51520	NP_064502.9	ILMN_1757317	5	iteoCixFiCFVP3iTns	-0.221642	6.85129	-3.74554	0.00024115	0.0139785	0.34818
2490441	ASB8	NM_024095.3	140461	NP_077000.1	ILMN_1783675	12	9pL1xFxru71JKii86k	0.231765	6.63154	3.73432	0.000251355	0.0144465	0.311058
830609	RPL5	NM_000969.3	6125	NP_000960.2	ILMN_2087080	1	uomp54icBUkP9zj.9I	-0.435401	10.1997	-3.73123	0.000254236	0.0144893	0.300852
7000224	SIRT1	NM_012238.3	23411	NP_036370.2	ILMN_1739083	10	NnvfzkwBFScoU8eUiA	-0.211182	6.51725	-3.72348	0.000261599	0.0147847	0.275288
4830328	CYB561D2	NM_007022.3	11068	NP_008953.1	ILMN_1738718	3	9hF0pHqEvqT_ilbu4M	0.164918	7.33852	3.70779	0.000277135	0.01547	0.223649
1980520	RPL6	NM_001024662.1	6128	NP_001019833.1	ILMN_1690494	12	W0Cc9dJ1KnF5je7_d4	-0.307493	12.5133	-3.70666	0.000278287	0.01547	0.219936
4850136	LOC399988	XR_018287.2	399988		ILMN_3200330		6ufXSpUU_CK_PCWFQs	-0.270918	9.73434	-3.69475	0.000290694	0.015973	0.18091
2600035	NCL	NM_005381.2	4691	NP_005372.2	ILMN_2121437	2	9od6r.x7xeNDhIl94o	-0.234752	9.33645	-3.69349	0.000292045	0.015973	0.176761
5420367	SOD1	NM_000454.4	6647	NP_000445.1	ILMN_1662438	21	WpZEeutTgAkjh_pAro	-0.310025	9.51736	-3.6847	0.000301576	0.0162103	0.148035
160639	EBAG9	NM_198120.1	9166	NP_936056.1	ILMN_1791896	8	WpTUoRRj3VAsX4HfLg	-0.270301	6.89974	-3.68329	0.000303139	0.0162103	0.143414
60403	ZFAND2B	NM_138802.1	130617	NP_620157.1	ILMN_1653718	2	QlKVx3yVfTTtN1fOeg	0.16216	7.69488	3.68291	0.000303554	0.0162103	0.142189
2230541	CCDC16	NM_052857.2	91603	NP_443089.2	ILMN_2154603	17	TmvH05dCP6sXo_cB6M	-0.212335	7.03574	-3.67806	0.000308971	0.0162682	0.126373
6940541	CCDC117	NM_173510.1	150275	NP_775781.1	ILMN_1809889	22	EfuufPTeJbdRLVDl3k	-0.202795	6.94984	-3.67765	0.000309436	0.0162682	0.125027
7330164	DENR	NM_003677.3	8562	NP_003668.2	ILMN_1760954	12	3t7554CO3u5ezQTuH0	-0.201531	7.6841	-3.67108	0.000316936	0.0165343	0.103615
4760243	LOC648210	XR_018923.1	648210		ILMN_1661346		0CU36wP1UEu4LyD19I	-0.272762	8.36158	-3.66233	0.000327191	0.0167878	0.0751497
5810204	LOC646483	XM_930551.1	646483	XP_935644.1	ILMN_1673738	7	loU94010ehlEqkIq68	-0.389369	9.21929	-3.66186	0.000327752	0.0167878	0.0736202
1780730	CCDC59	NM_014167.2	29080	NP_054886.1	ILMN_1662318		lN55c8r33uE7l1SS4E	-0.237213	7.12398	-3.66063	0.000329221	0.0167878	0.0696224
2480326	HSP90B1	NM_003299.1	7184	NP_003290.1	ILMN_2096116	12	iVfdV5HsA7qPOrRKAA	-0.348797	9.47977	-3.64838	0.000344195	0.0174204	0.029877
4920767	FTL	NM_000146.3	2512	NP_000137.2	ILMN_1740429	19	ZpdcRcXd3qfc.YWY44	0.19323	14.3031	3.64327	0.000350618	0.017614	0.013361
7040544	CCDC53	NM_016053.2	51019	NP_057137.1	ILMN_1715569	12	xochUjffiKUjnUuXjo	-0.273932	6.34153	-3.63907	0.000355988	0.0177523	-0.000215713
610767	LOC100133185	XR_039407.1	100133185		ILMN_3283015		6ksXnzeehIioQ3YlAs	-0.311643	6.57537	-3.63243	0.000364649	0.0179369	-0.0216851
870139	AGXT2L2	NM_153373.1	85007	NP_699204.1	ILMN_1673529	5	EUlcJSV53lwux1IIB0	0.197134	6.38483	3.63218	0.00036498	0.0179369	-0.0224939
4540139	RSRC2	NM_023012.4	65117	NP_075388.2	ILMN_2358277	12	6II3pT_sTDUkSMJ6us	-0.17592	7.83089	-3.6262	0.000372935	0.018196	-0.0417469
4640689	EIF4A2	NM_001967.3	1974	NP_001958.2	ILMN_1685722	3	KoV75wlUkJDXKyr8NU	-0.282013	10.6657	-3.62338	0.000376752	0.0182509	-0.0508395
430630	HSPA9	NM_004134.4	3313	NP_004125.3	ILMN_1679209	5	f7E6rX0Hil_QtCenuU	-0.191844	8.43872	-3.62107	0.000379899	0.0182729	-0.0582645
2570220	RN5S9	NR_023371.1	100169760		ILMN_3234762	1	ct43aCcJKtqXryx_ho	0.488207	7.44221	3.60038	0.00040926	0.0193589	-0.124703
5290025	C14ORF156	NM_031210.3	81892	NP_112487.1	ILMN_1661945	14	3NJa_f_4gg9foeabYs	-0.444255	6.59131	-3.59961	0.000410393	0.0193589	-0.127169
4010131	CEBPZ	NM_005760.2	10153	NP_005751.2	ILMN_1744147	2	uSfI6ingbjh6cRBIjk	-0.338998	6.81661	-3.59816	0.000412526	0.0193589	-0.131794
3780528	RPS27A	NM_002954.3	6233	NP_002945.1	ILMN_1755883	2	6muiWUUA5I.24AV8ao	-0.548124	10.1519	-3.59724	0.000413896	0.0193589	-0.134752
5090368	HSPA4	NM_198431.1	3308	NP_940833.1	ILMN_2395043	5	3RJ7l9o9IQgn14DoT4	-0.181221	7.19083	-3.5915	0.000422502	0.0196261	-0.153108
2370494	FUBP3	NM_003934.1	8939	NP_003925.1	ILMN_2353033	9	oudu78lxv.dOXU8Uvk	-0.210513	7.09992	-3.58487	0.000432647	0.0198795	-0.17427
5860605	PDCD6IP	NM_013374.3	10015	NP_037506.2	ILMN_1693259	3	6Il_7VwL3tUtJLfzLU	-0.210901	6.54793	-3.58412	0.000433819	0.0198795	-0.176684
1940164	LSM5	NM_012322.1	23658	NP_036454.1	ILMN_1737947	7	Bnr16KIKF4LuDi.X4c	-0.349674	6.7825	-3.57942	0.000441157	0.0200568	-0.19164
510373	RHBDD2	NM_001040456.1	57414	NP_001035546.1	ILMN_2406410	7	Ne6e5bnbr9Ltbu1O7c	0.219636	8.66238	3.57788	0.000443603	0.0200568	-0.196568
5670445	LOC644863	XM_927955.1	644863	XP_933048.1	ILMN_1701696	17	BOu__iLiS9eGieFIf8	-0.357957	8.37938	-3.56883	0.000458164	0.0205779	-0.22536
430672	HSPA8	NM_153201.1	3312	NP_694881.1	ILMN_2413084	11	W59dKlRT4Ir48JQULs	-0.242488	10.6299	-3.56152	0.000470245	0.0209816	-0.248555
3170091	GIMAP7	NM_153236.3	168537	NP_694968.1	ILMN_1776678	7	QjupcAJNtCi5qBZ57k	-0.421802	8.99201	-3.5581	0.000476003	0.0210997	-0.2594
830768	FLJ43681	XR_015857.2	388574		ILMN_3235148	17	cVRiAQn6Uc5zTQv1no	-0.325776	10.2441	-3.55558	0.000480301	0.021152	-0.267409
770762	LOC728590	XM_001725160.1	728590	XP_001725212.1	ILMN_3301065		xtiLhfeODuueK786Qk	-0.520672	10.5902	-3.55312	0.000484509	0.0211996	-0.27518
2230288	TST	NM_003312.4	7263	NP_003303.2	ILMN_1691572	22	xpa.LhVOHxJa98XfK4	0.28405	8.8145	3.54593	0.000497042	0.0216086	-0.297929
6110739	RDH14	NM_020905.1	57665	NP_065956.1	ILMN_2222984	2	EQ7_u.u6A83l67uREI	-0.286649	7.30175	-3.53422	0.000518107	0.0223809	-0.334892
6290367	SEC61G	NM_014302.3	23480	NP_055117.1	ILMN_2367020	7	Kkv74lC2kv7AodT2no	-0.287508	8.75145	-3.53072	0.000524566	0.0225165	-0.345924
2570088	SEC11A	NM_014300.2	23478	NP_055115.1	ILMN_1693490	15	6.U5SL_7qamTuRRIuQ	-0.232326	8.14448	-3.52166	0.000541621	0.0231024	-0.374403
110328	C14ORF32	NM_144578.2	93487	NP_653179.1	ILMN_1779279	14	HFXowKR.R5e0eNJIx4	-0.179164	6.80144	-3.51481	0.000554865	0.0235193	-0.395901
2120376	C6ORF111	NM_032870.1	25957	NP_116259.1	ILMN_2161357	6	TSnePcugokveLdSgsk	-0.20744	7.4503	-3.50869	0.000566972	0.023848	-0.415107
4730543	SFRS5	NM_006925.3	6430	NP_008856.2	ILMN_1761996	14	c2UitWtWNCtSNL4S6Q	0.240747	9.86023	3.50735	0.000569651	0.023848	-0.4193
2570368	LOC100129158	XR_038602.1	100129158		ILMN_3266482	6	cLPXSdS5xeY3u.neGA	-0.303818	12.2238	-3.50346	0.000577482	0.0240275	-0.431446
5720746	CDV3	NM_017548.3	55573	NP_060018.1	ILMN_1673788	3	oqJv9Iyi.LfhgLtbko	-0.15432	8.45293	-3.50088	0.000582749	0.0240988	-0.43952
1230767	IFITM2	NM_006435.2	10581	NP_006426.2	ILMN_1673352	11	9zfU9dleVUilKJ3lfg	0.248118	14.2426	3.49913	0.000586345	0.0241006	-0.444993
520598	CCDC128	NM_152994.2	129285	NP_694539.1	ILMN_1667356	2	ud3ioioldQH0jXur8s	-0.156153	7.35078	-3.49529	0.000594305	0.0242806	-0.456984
5910543	GLOD4	NM_016080.2	51031	NP_057164.2	ILMN_1738656	17	ri7UigEgKDi7uG_eRk	-0.234477	7.23069	-3.48894	0.000607695	0.024679	-0.476795
2510278	MAD2L2	NM_006341.2	10459	NP_006332.2	ILMN_1669550	1	36eV49Qud82Xe7ujZU	0.173019	7.86393	3.48708	0.000611676	0.0246928	-0.4826
1240750	SNTB2	NM_006750.2	6645	NP_006741.1	ILMN_1808374	16	T_utWKiB4U6F5HftYI	0.237356	6.93155	3.48199	0.000622663	0.0249876	-0.498425
2100025	RAB37	NM_001006638.1	326624	NP_001006639.1	ILMN_2243912	17	3VDX_kpOSdRKY.fQkk	0.306043	7.28083	3.47989	0.000627271	0.0249895	-0.504979
5870605	HS.145049		NA		ILMN_1900661	1	BflLpXtHVOOf6.4i_o	-0.203447	6.93359	-3.47765	0.000632187	0.0249895	-0.511918
6330373	EEF1B2	NM_001959.2	1933	NP_001950.1	ILMN_1694587	2	0u1JUWXlh_7Tlcb6zA	-0.539672	8.53994	-3.47694	0.000633764	0.0249895	-0.514133
1300228	CUEDC1	NM_017949.1	404093	NP_060419.1	ILMN_1676665	17	3kklDxJV.7Jam9c60A	0.313866	7.04365	3.47108	0.000646871	0.0253588	-0.532323
1940605	WDR8	NM_017818.2	49856	NP_060288.2	ILMN_1711166	1	lf5Lnd3uek.CaIdjpU	0.156624	7.50935	3.45577	0.000682344	0.0265957	-0.579748
3140202	MYPOP	NM_001012643.2	339344	NP_001012661.1	ILMN_1704793	19	lmWL3jqIrEr6vd5cU8	0.148252	7.64256	3.45286	0.000689271	0.026596	-0.588718
5290703	DCK	NM_000788.1	1633	NP_000779.1	ILMN_1651433	4	HXl0t5.dx7ejw8pJec	-0.222771	6.86367	-3.45248	0.000690195	0.026596	-0.589907
50114	DNAJC9	NM_015190.3	23234	NP_056005.1	ILMN_1799516	10	3p3cVJyBF9SEfnoSc0	-0.233976	6.69719	-3.44846	0.0006999	0.0268176	-0.602306
4860309	LOC401206	XM_376420.3	401206	XP_376420.1	ILMN_1792528	5	rKea7eecd1ifZDllQo	-0.346972	12.3778	-3.44386	0.000711165	0.0270836	-0.616482
7320424	HNRPA1L-2	NR_002944.2	664709		ILMN_2220283	19	BpropQx.kAUYBQunOk	-0.268935	6.61312	-3.44129	0.000717539	0.0270836	-0.624402
4210553	C14ORF109	NM_015676.1	26175	NP_056491.1	ILMN_3193306	14	NeS.fRI3SgvtuqSKf8	-0.153242	6.89141	-3.44078	0.000718823	0.0270836	-0.62599
2940020	NSMCE1	NM_145080.3	197370	NP_659547.2	ILMN_1697962	16	EcelUYjVALfYV4goio	-0.21977	7.3231	-3.43602	0.000730779	0.027382	-0.640632
6110673	LOC645691	XM_928701.3	645691	XP_933794.1	ILMN_3197767	2	lWKS6ggCqf5f7Bf44U	-0.25027	6.76094	-3.42842	0.000750255	0.0278895	-0.663972
6860379	SRP54	XM_001131752.1	6729	XP_001131752.1	ILMN_1753862		i46Ncq99NE6us6Sh9I	-0.151887	8.12054	-3.42754	0.000752548	0.0278895	-0.66668
5390220	S100A9	NM_002965.2	6280	NP_002956.1	ILMN_1750974	1	BTTooXoRA5IQknifYo	0.21596	14.0773	3.41806	0.000777615	0.0286619	-0.695747
4120722	NOL8	NM_017948.4	55035	NP_060418.4	ILMN_1689747	9	9OJKB36ilIEFBebOj4	-0.225186	7.12549	-3.41206	0.000793873	0.0291029	-0.714098
1430706	PPHLN1	NM_016488.5	51535	NP_057572.5	ILMN_1791093	12	Hmo1EkU_.HhSUigXi0	-0.241455	7.12705	-3.40844	0.000803823	0.0293093	-0.725143
160091	LOC399804	XR_037881.1	399804		ILMN_3284119		Hn.Ovgu69KlLkzy6Ek	-0.314051	6.90923	-3.40342	0.000817836	0.0296608	-0.740465
4390446	MGC3731	NM_024313.1	79159	NP_077289.1	ILMN_1759991	22	cyu5cWTvlnnv3nqG3g	0.169907	8.54224	3.39871	0.000831194	0.0298575	-0.754827
60647	GPX1	NM_201397.1	2876	NP_958799.1	ILMN_1749662	3	6cZKxJZZ9SFPhNiXhM	0.318868	12.1383	3.39734	0.000835103	0.0298575	-0.758987
4570707	TRAK1	NM_001042646.1	22906	NP_001036111.1	ILMN_2289924	3	T7XVaSSCO7X1Pi4qwU	-0.172447	6.94536	-3.39687	0.000836467	0.0298575	-0.760433
3290368	IGFBP1	NM_001013029.1	3484	NP_001013047.1	ILMN_2387385	7	oOjoimod565txX6DqA	0.476842	7.25777	3.39093	0.000853695	0.0303129	-0.778501
3710719	MRPL45	NM_032351.3	84311	NP_115727.3	ILMN_1748650	17	fepOhSX0jpILoI4lx8	-0.207684	6.81716	-3.38757	0.000863583	0.0305043	-0.788704
3990458	S100A4	NM_019554.2	6275	NP_062427.1	ILMN_1688780	1	Z99V3cQV3ddJn339_s	0.220862	13.2974	3.37855	0.000890693	0.0312988	-0.816086
4040170	HBQ1	NM_005331.3	3049	NP_005322.1	ILMN_1696183	16	34lG83aZ6.WLFnge6s	0.479477	9.9921	3.37683	0.00089594	0.0313209	-0.821289
2000224	FAM89B	NM_001098784.1	23625	NP_001092254.1	ILMN_1804117	11	oi5enVN110X.vnNpJ4	0.192732	8.92856	3.37511	0.000901225	0.0313442	-0.826499
6560180	ATP5J	NM_001003696.1	522	NP_001003696.1	ILMN_2348093	21	930r3Xe09rSW3S1P5o	-0.334056	7.45796	-3.3685	0.000921815	0.0318283	-0.846502
510114	CCNB1IP1	NM_182851.1	57820	NP_878271.1	ILMN_2347349	14	x_JRky7RkXuNUnHyis	-0.234958	6.49631	-3.36763	0.000924531	0.0318283	-0.849107
5270121	SNX5	NM_014426.2	27131	NP_055241.1	ILMN_1709772	20	KxAVOPtKiuUvEkrj0k	-0.18495	6.6505	-3.35564	0.000963116	0.0329891	-0.8853
4280113	NFKBIA	NM_020529.1	4792	NP_065390.1	ILMN_1773154	14	iihieVzjh7u.opSbeE	0.285589	10.6386	3.35287	0.000972229	0.0331339	-0.893635
1450369	NUP133	NM_018230.2	55746	NP_060700.2	ILMN_1751338	1	idG61Svei9_169yedE	-0.17144	6.6735	-3.35139	0.000977121	0.0331342	-0.898076
4070088	CNIH	NM_005776.2	10175	NP_005767.1	ILMN_1758543	14	EQOCo9zUkI17UIsl7o	-0.217908	7.00187	-3.34765	0.000989622	0.0332817	-0.909325
7210373	PSMD12	NM_002816.3	5718	NP_002807.1	ILMN_2368971	17	0o6RJ96Nze_OLWCX90	-0.167749	6.3908	-3.34691	0.00099212	0.0332817	-0.911555
770168	CLPTM1	NM_001294.1	1209	NP_001285.1	ILMN_1665831	19	Bv7opnt7V3tXe79SU0	0.208042	7.56674	3.3457	0.000996193	0.0332817	-0.91518
450253	PTK2	NM_005607.3	5747	NP_005598.3	ILMN_1714364	8	iSUei8HBX1_ze31SiI	-0.214808	6.50781	-3.34296	0.00100552	0.0334286	-0.923424
3290689	C14ORF166	NM_016039.1	51637	NP_057123.1	ILMN_1696708	14	QedA95j55EyKJ0iJxI	-0.241428	7.6041	-3.34123	0.00101145	0.0334619	-0.928629
2650619	HSPA8	NM_006597.3	3312	NP_006588.1	ILMN_1686367	11	ZeiAv5BVNNFCexSLko	-0.240187	10.8305	-3.33764	0.00102384	0.0336534	-0.939395
4120279	APBB3	NM_133172.2	10307	NP_573418.2	ILMN_1740772	5	Zl93l7V1jX7UW3Pz5U	0.205944	8.40467	3.33668	0.00102717	0.0336534	-0.942264
1980564	EIF3M	NM_006360.3	10480	NP_006351.2	ILMN_2192693	11	K8C6STfuqU1LE1QeJ4	-0.219551	8.33563	-3.33489	0.00103341	0.0336953	-0.947626
7050193	RAB40C	NM_021168.2	57799	NP_066991.2	ILMN_1712705	16	NxWZ57yEdZT1693WBY	0.189444	8.55312	3.33184	0.00104412	0.0338816	-0.956744
2970292	SMC3	NM_005445.3	9126	NP_005436.1	ILMN_1718807	10	T6yV_d4._U9IDuFadQ	-0.209953	6.57764	-3.32711	0.00106098	0.0339207	-0.970903
5560347	UPF2	NM_080599.1	26019	NP_542166.1	ILMN_1796305	10	c6fIAuMUlQgSo3K4lQ	-0.19233	6.41919	-3.32596	0.00106512	0.0339207	-0.974347
5090014	CCDC90B	NM_021825.3	60492	NP_068597.2	ILMN_2232166	11	9nTXnunvp98gRQFqIg	-0.226078	7.05433	-3.32591	0.00106529	0.0339207	-0.974487
2710196	UTP6	NM_018428.2	55813	NP_060898.2	ILMN_1778238	17	uSNx6YmOAO_Soi0kik	-0.187843	8.02523	-3.3259	0.00106534	0.0339207	-0.974526
1820072	PPP2R3C	NM_017917.2	55012	NP_060387.2	ILMN_1662617	14	6nFOFDt98hbv9Si7dE	-0.284338	7.23908	-3.32165	0.00108073	0.0342501	-0.98721
7000059	LOC642828	XR_016385.2	642828		ILMN_3289352	4	loDOI8aJJkI_NICe6E	-0.376077	8.26605	-3.31962	0.00108817	0.0343256	-0.993276
5390646	SETDB2	NM_031915.1	83852	NP_114121.1	ILMN_1731644	13	onOCeoe5eIKA33lDuo	-0.213036	6.83345	-3.31756	0.00109579	0.0344057	-0.999438
3850021	CASP4	NM_001225.3	837	NP_001216.1	ILMN_1678454	11	HHUKlAnQOVFMgYe1OE	-0.333074	9.3299	-3.30773	0.00113268	0.0354	-1.02869
6650746	RHBDD2	NM_001040456.1	57414	NP_001035546.1	ILMN_1809437	7	f526.S7W7tTu3lfSic	0.209923	8.79358	3.30212	0.00115426	0.0359093	-1.04537
7200600	VPS35	NM_018206.3	55737	NP_060676.2	ILMN_1761721	16	95M.odJTU8IFTvtd6E	-0.137042	8.2616	-3.29486	0.00118275	0.0366275	-1.0669
3850154	MTDH	NM_178812.2	92140	NP_848927.1	ILMN_1810838	8	cumUIGBe.BJ7BQ6x40	-0.188361	7.46389	-3.29148	0.00119627	0.0368779	-1.07694
5050670	NUP160	NM_015231.1	23279	NP_056046.1	ILMN_1652989	11	WyeKvvp__yeFFAJLR4	-0.187547	6.8376	-3.28445	0.00122476	0.0374361	-1.09772
7040068	LOC653566	NM_001080536.1	653566	NP_001074005.1	ILMN_2408645		3LpbJp__jC6CMjjCXs	-0.212092	6.61417	-3.28429	0.00122542	0.0374361	-1.09819
6400243	ABLIM1	NM_001003407.1	3983	NP_001003407.1	ILMN_2396672	10	Wk117s6CISuFnUr6uc	-0.285439	6.70848	-3.27716	0.001255	0.0381678	-1.11924
3520156	CCT8	NM_006585.2	10694	NP_006576.2	ILMN_1717868	21	BJz1WZHpIAd6LwpQ4I	-0.207705	9.08646	-3.27367	0.00126976	0.0382111	-1.12956
1450102	U2AF1	NM_001025203.1	7307	NP_001020374.1	ILMN_1772113	21	cmons6WW2QgkyNCNWM	0.153198	7.17685	3.27314	0.00127199	0.0382111	-1.13111
1090753	OAZ2	NM_002537.2	4947	NP_002528.1	ILMN_3239460	15	6yQdKl6g_6pDW98qHo	0.323428	8.51909	3.27283	0.00127333	0.0382111	-1.13204
1260520	GGPS1	NM_001037277.1	9453	NP_001032354.1	ILMN_1692276	1	TlzASPjkbrqBXicsl8	-0.18619	6.83493	-3.27044	0.0012835	0.0382882	-1.13905
1170441	LOC338870	XR_038789.1	338870		ILMN_3294074		0qUJU387n5NQe44h7s	-0.316924	10.584	-3.26958	0.00128719	0.0382882	-1.14159
6220273	STX10	NM_003765.1	8677	NP_003756.1	ILMN_1753712	19	967lNlucuqufddvdN8	0.243693	8.96921	3.26423	0.00131039	0.0386807	-1.15734
1940050	LOC388720	XM_940693.2	388720	XP_945786.1	ILMN_1754990		9NiLlfeODuueq786Qk	-0.356312	12.7384	-3.26391	0.00131179	0.0386807	-1.15829
630735	COX17	NM_005694.1	10063	NP_005685.1	ILMN_2187718	3	iinpMj_nt1nTJ5.6Zg	-0.300306	7.62533	-3.25819	0.00133701	0.0392536	-1.17508
2340452	RN7SL1	NR_002715.1	6029		ILMN_2041368	14	01ScdqKeKeijZ_LUos	0.209104	14.1805	3.25301	0.00136024	0.0397634	-1.19026
450168	SFRS7	NM_001031684.1	6432	NP_001026854.1	ILMN_1778836	2	iF56_ZIxcp_1P85P0k	-0.263541	6.76183	-3.24464	0.00139859	0.0407091	-1.21477
1510468	GRPEL1	NM_025196.2	80273	NP_079472.1	ILMN_1670817	4	WS0EmngHhR4gOrupHg	-0.16396	6.57152	-3.24278	0.00140725	0.0407838	-1.22021
870451	ASB8	NM_024095.3	140461	NP_077000.1	ILMN_2173740	12	NqLqAJOwidf_461NxU	0.206264	7.34529	3.24151	0.00141318	0.0407838	-1.22392
2370093	COMMD4	NM_017828.3	54939	NP_060298.2	ILMN_2096654	15	B7uiWV5WzotGV3ged8	0.1796	7.3469	3.23924	0.00142385	0.0409176	-1.23055
580136	LOC652694	XM_942302.1	652694	XP_947395.1	ILMN_1680274		lQ.oBKrVNCvS6C6N6g	-0.623547	8.4113	-3.23488	0.00144455	0.0413374	-1.24327
2690020	LOC652071	XM_941396.2	652071	XP_946489.1	ILMN_1683597		unVKIBCfhRznNNC.Wc	-0.15172	13.4171	-3.22629	0.00148618	0.0423499	-1.26829
1430647	TAX1BP3	NM_014604.2	30851	NP_055419.1	ILMN_1803392	17	cq56XVSr_X3xo.IYr0	0.189004	7.81054	3.22009	0.00151695	0.0430457	-1.28633
5220047	LOC100130446	XR_038652.1	100130446		ILMN_3176040	7	QbYi5X3jg7rnou.OkI	-0.367546	12.5136	-3.21553	0.00153989	0.0432303	-1.29955
1940360	TPI1	NM_000365.4	7167	NP_000356.1	ILMN_1707627	12	3EpUoLEYgnWKOngtQY	0.173349	9.82853	3.21388	0.00154832	0.0432303	-1.30436
4610220	AGTRAP	NM_001040196.1	57085	NP_001035286.1	ILMN_1802458	1	Z.Ch545VdKXVUL_ep8	0.265108	7.97537	3.21306	0.00155247	0.0432303	-1.30671
2760475	LOC731985	XR_015987.1	731985		ILMN_1814011		rMFE5ACCNZO0VF9KaU	-0.268425	9.89952	-3.21235	0.0015561	0.0432303	-1.30877
3190092	LDHA	NM_005566.1	3939	NP_005557.1	ILMN_1807106	11	oevLuAy95Rd4ZFHlDk	-0.201052	9.90413	-3.21172	0.00155935	0.0432303	-1.31061
1580327	SMARCD2	NM_003077.2	6603	NP_003068.2	ILMN_1692684	17	x.WBQKeer_TvxIdVeo	0.186578	6.7469	3.21126	0.0015617	0.0432303	-1.31193
4250452	DNAJC10	NM_018981.1	54431	NP_061854.1	ILMN_2151541	2	Qey89S8cvx7SKnl.9I	-0.206035	6.76727	-3.20822	0.00157743	0.0434884	-1.32075
70661	CCDC72	NM_015933.3	51372	NP_057017.1	ILMN_1707783	3	EZTtaWYK6QgglHgElQ	-0.430604	7.32237	-3.191	0.00166918	0.0458315	-1.37049
7400465	USP42	NM_032172.1	84132	NP_115548.1	ILMN_2115696	7	Bm3ft9HjHot1vt5_tU	-0.139131	6.99208	-3.18607	0.00169632	0.0462218	-1.38467
6590441	TRIP12	NM_004238.1	9320	NP_004229.1	ILMN_1720241	2	xm4AHvjJJCIKkktvU0	-0.165972	7.90108	-3.18594	0.00169703	0.0462218	-1.38503
2600382	GPX4	NM_001039847.1	2879	NP_001034936.1	ILMN_1734353	19	0jUFQqQqTXqA5TQugc	0.205707	9.96051	3.18128	0.00172313	0.0465801	-1.39846
5670397	LOC729148	XM_001129792.1	729148	XP_001129792.1	ILMN_1675542	X	WvHo8nV117uOsU5Mi0	-0.192148	7.16097	-3.18114	0.00172392	0.0465801	-1.39886
5960722	TUSC4	NM_006545.4	10641	NP_006536.3	ILMN_2191568	3	cISk4nFOJ6OJp_AOFU	0.155441	8.49253	3.17904	0.00173577	0.0467142	-1.40488
6900458	LOC728481	XR_015292.1	728481		ILMN_1700674	1	rXwKUIKS74Cu1klEZA	-0.245338	11.8317	-3.17415	0.00176369	0.0472781	-1.4189
2750719	DDX21	NM_004728.2	9188	NP_004719.2	ILMN_1735461	10	cS97X4NWHIz9_V3rdI	-0.17455	7.48738	-3.17253	0.00177306	0.0473422	-1.42356
3840474	LOC441481	XR_038228.1	441481		ILMN_3213925		Q9iCpiuBrmqmRHd.l8	0.347074	8.14065	3.16883	0.00179456	0.0476951	-1.43415
2600619	ARPC4	NM_001024960.1	10093	NP_001020131.1	ILMN_2393763	3	rntLQ5W5WT7p4IvXwg	0.195001	9.08919	3.16718	0.00180425	0.0476951	-1.43888
3310477	TPI1	NM_000365.4	7167	NP_000356.1	ILMN_2181191	12	ccBtFCun3X6eIjoKbo	0.200494	9.85019	3.16605	0.00181088	0.0476951	-1.4421
2320139	RPS27A	NM_002954.3	6233	NP_002945.1	ILMN_2048326	2	9Yi5X3jg7rnqu.OkLQ	-0.348869	12.6201	-3.16546	0.00181441	0.0476951	-1.44381
160255	LSM10	NM_032881.1	84967	NP_116270.1	ILMN_1751803	1	u1Nq5gH_ukKlClrqD8	0.155692	7.94968	3.16355	0.0018257	0.0478065	-1.44926
7330491	LOC641844	XR_018036.2	641844		ILMN_3243011	7	HgeOwl3_Xef7TlPCdE	-0.163028	7.60945	-3.15849	0.00185601	0.0484133	-1.46372
7320187	DCTN3	NM_007234.3	11258	NP_009165.1	ILMN_1762281	9	0UJD25LqOJx.lJyKWU	0.122855	8.78541	3.15627	0.00186947	0.0484426	-1.47007
4760400	LOC729798	XM_001722176.1	729798	XP_001722228.1	ILMN_3302905		NQjpngJAgoJ15V1wJ4	-0.182443	12.4894	-3.15579	0.00187234	0.0484426	-1.47142
5910026	KIAA1530	NM_020894.1	57654	NP_065945.1	ILMN_1810225	4	HU_F78F85S5RLl_NLk	0.271515	6.35935	3.15372	0.00188501	0.0484426	-1.47734
4060494	NFX1	NM_147134.1	4799	NP_667345.1	ILMN_1804610	9	o7nvoAugSMh_eiEq_U	-0.160464	7.16321	-3.15339	0.00188702	0.0484426	-1.47828
1440630	CEP110	NM_007018.4	11064	NP_008949.4	ILMN_1758778	9	WSbTRUt7dJ6LfV0SKE	-0.214113	6.43575	-3.15185	0.00189646	0.0484426	-1.48265
3130576	CHIC2	NM_012110.2	26511	NP_036242.1	ILMN_1679428	4	WULO_39Q65fn653Xro	0.182074	8.89718	3.15128	0.00189999	0.0484426	-1.48429
4050452	PPA1	NM_021129.3	5464	NP_066952.1	ILMN_1805827	10	WiJV9C7jXjnlIlPujk	-0.324556	8.18168	-3.14524	0.00193757	0.0492158	-1.50148
6040563	RPS4X	NM_001007.3	6191	NP_000998.1	ILMN_2166831	X	9jlZFNZxVjVdNCuDjE	-0.31707	10.4773	-3.14312	0.00195094	0.0493006	-1.50752
2480288	GPAA1	NM_003801.3	8733	NP_003792.1	ILMN_1769702	8	xIp4p7rnhHnpj85J6U	0.178934	6.4634	3.14241	0.00195545	0.0493006	-1.50954
4830541	HBE1	NM_005330.3	3046	NP_005321.1	ILMN_1651358	11	NPenHR.pCi9FXguSnk	0.481646	10.1744	3.14026	0.00196907	0.0493747	-1.51564
6420133	DYNC1I2	NM_001378.1	1781	NP_001369.1	ILMN_1773847	2	BiJI_e9VkOODqRr_lg	-0.183485	6.60432	-3.13831	0.00198152	0.0493747	-1.52117
6110129	RPS6P1	XR_039076.1	440086		ILMN_3220888		TX1a0enlIB0_C6OODk	-0.385876	9.27508	-3.13771	0.00198537	0.0493747	-1.52287
3850343	SUV420H1	NM_016028.4	51111	NP_057112.3	ILMN_1692026	11	QlQR6ud31HEiDXggCo	-0.170112	6.24126	-3.13738	0.00198751	0.0493747	-1.52381

## Sheet: Table S6
Supplementary Table S6: Correlation between age and expression levels of differentially expressed transcripts exclusive of L-H and H-L groups.
ProbeID	adjusted p-value*	r
PEX16	0.00362463	0.325322
SERTAD2	0.00652929	-0.318269
ZNF518B	0.00865668	-0.314825
PCM1	8.96116e-05	-0.36602
TOP2B	0.0476554	-0.292955
KIAA2010	0.0157783	-0.307335
HNRNPA0	0.00142095	-0.336197
CDK6	4.97743e-05	-0.371985
BCOR	0.0231045	-0.302461
ETS1	0.000200474	-0.357645
KIAA1147	0.0309155	-0.298673
GCHFR	0.0385253	0.295779
	*p-value calculated using corr.test function of psych package in R (method "pearson", adjust = "holm")

## Sheet: Table S7
Supplementary Table S7: Top100 differentially expressed transcripts comparing cases with high psychiatric symptoms with controls with low psychiatric symptoms at wave 0
ProbeID	TargetID	TRANSCRIPT	ILMN_GENE	REFSEQ_ID	UNIGENE_ID	ENTREZ_GENE_ID	ACCESSION	SYMBOL	PROTEIN_PRODUCT	PROBE_ID	PROBE_TYPE	PROBE_START	CHROMOSOME	PROBE_CHR_ORIENTATION	DEFINITION	nuID	n_detected	n_detected_call_rate	probes_not_detected_in_any_sample	probes_detected_in_50_sample	probes_detected_in_80_sample	probes_detected_in_all_sample	min_expression	max_expression	mean_expression	sd_expression	median_expression	good_probe	logFC	AveExpr	t	P.Value	adj.P.Val	B
6220161	SLC25A20	ILMN_165043	SLC25A20	NM_000387.3		788	NM_000387.3	SLC25A20	NP_000378.1	ILMN_1741392	A	1453	3	-	Homo sapiens solute carrier family 25 . member 20 . nuclear gene encoding mitochondrial protein. mRNaN.	xUq5TcNep7E7ozofik	201	0.838	FALSE	TRUE	TRUE	FALSE	37.221	449.837	144.091	69.055	132.218	TRUE	0.215653	6.60608	3.45342	0.000810695	1	-0.985563
6860543	ATP6V1E1	ILMN_42430	ATP6V1E1	NM_001039367.1		529	NM_001039367.1	ATP6V1E1	NP_001034456.1	ILMN_1798485	S	1044	22	-	Homo sapiens ATPase. H+ transporting. lysosomal 31kDa. V1 subunit E1 . transcript variant 3. mRNaN.	0I66_TqfXq3Ud1t6XA	240	1	FALSE	TRUE	TRUE	TRUE	201.48	1897.66	710.09	293.42	636.254	TRUE	0.19091	8.94833	3.42195	0.000899461	1	-1.05943
1450093	ACAA2	ILMN_20024	ACAA2	NM_006111.1		10449	NM_006111.1	ACAA2	NP_006102.1	ILMN_1660199	S	1288	18	-	Homo sapiens acetyl-Coenzyme A acyltransferase 2 . nuclear gene encoding mitochondrial protein. mRNaN.	WKUSwBC4X0iSeUQelM	191	0.796	FALSE	TRUE	FALSE	FALSE	14.682	415.588	129.353	61.833	116.844	TRUE	0.169757	6.4535	3.42056	0.000903591	1	-1.06268
2230187	MAPBPIP	ILMN_9438	MAPBPIP	NM_014017.1		28956	NM_014017.1	MAPBPIP	NP_054736.1	ILMN_1756352	S	234	1	+	Homo sapiens mitogen-activated protein-binding protein-interacting protein . mRNaN.	TqWXGFoGoFCb8OCEN0	240	1	FALSE	TRUE	TRUE	TRUE	102.111	880.761	319.336	132.27	292.945	TRUE	0.127152	7.75294	3.31685	0.0012667	1	-1.30245
5130176	NaNAA	ILMN_4346	NaNAA	NM_014435.3		27163	NM_014435.3	NaNAA	NP_055250.2	ILMN_2391512	A	982	4	-	Homo sapiens N-acylethanolamine acid amidase . transcript variant 1. mRNaN.	rpXw5xKEJAXSXopH.U	234	0.975	FALSE	TRUE	TRUE	FALSE	44.928	764.424	220.976	103.961	200.041	TRUE	0.229834	7.20427	3.2612	0.00151407	1	-1.42883
1850468	CCDC56	ILMN_167546	CCDC56	NM_001040431.1		28958	NM_001040431.1	CCDC56	NP_001035521.1	ILMN_2064898	S	630	17	-	Homo sapiens coiled-coil domain containing 56 . mRNaN.	fVfRfUqGS_8YryG6Sc	240	1	FALSE	TRUE	TRUE	TRUE	128.338	1279.66	391.602	172.869	356.415	TRUE	0.143038	8.06262	3.13639	0.00224196	1	-1.70625
150356	PPP2R5C	ILMN_14010	PPP2R5C	NM_178588.1		5527	NM_178588.1	PPP2R5C	NP_848703.1	ILMN_1789283	A	940	14	+	Homo sapiens protein phosphatase 2. regulatory subunit B'. gamma isoform . transcript variant 4. mRNaN.	EhJFdGgUuuOkfdAx6U	204	0.85	FALSE	TRUE	TRUE	FALSE	31.695	391.825	132.856	58.28	121.768	TRUE	0.155759	6.44099	3.13476	0.00225334	1	-1.70983
4070088	CNIH	ILMN_13019	CNIH	NM_005776.2		10175	NM_005776.2	CNIH	NP_005767.1	ILMN_1758543	A	587	14	-	Homo sapiens cornichon homolog . mRNaN.	EQOCo9zUkI17UIsl7o	233	0.971	FALSE	TRUE	TRUE	FALSE	56.721	621.625	191.486	85.86	178.448	TRUE	0.157308	6.97037	3.11655	0.00238402	1	-1.74958
2060482	KIAA0907	ILMN_6810	KIAA0907	NM_014949.2		22889	NM_014949.2	KIAA0907	NP_055764.2	ILMN_1670752	S	2627	1	-	Homo sapiens KIAA0907 . mRNaN.	63dUgevknAEiI3h56c	240	1	FALSE	TRUE	TRUE	TRUE	118.295	1198.09	380.581	163.061	346.907	TRUE	-0.14673	7.96194	-3.10971	0.00243494	1	-1.76448
620639	NaNAA	ILMN_4346	NaNAA	NM_014435.3		27163	NM_014435.3	NaNAA	NP_055250.2	ILMN_1668605	S	926	4	-	Homo sapiens N-acylethanolamine acid amidase . transcript variant 1. mRNaN.	QxhR6CUkVCgjhaIE3k	239	0.996	FALSE	TRUE	TRUE	FALSE	67.928	996.124	285.043	128.348	259.417	TRUE	0.208931	7.56409	3.10946	0.0024368	1	-1.76502
6550315	LYRM1	ILMN_172861	LYRM1	NM_020424.2		57149	NM_020424.2	LYRM1	NP_065157.1	ILMN_1749244	S	1544	16	+	Homo sapiens LYR motif containing 1 . mRNaN.	EVeQqyLSuItX64tP7E	240	1	FALSE	TRUE	TRUE	TRUE	83.862	953.454	347.931	149.722	318.398	TRUE	0.144737	7.87021	3.09984	0.00251013	1	-1.78591
1940047	AIF1	ILMN_17792	AIF1	NM_001623.3		199	NM_001623.3	AIF1	NP_001614.3	ILMN_1703538	I	43	6	+	Homo sapiens allograft inflammatory factor 1 . transcript variant 3. mRNaN.	Ht1UXcUk3nic4lAUqM	240	1	FALSE	TRUE	TRUE	TRUE	95.662	2509.71	522.509	326.141	424.48	TRUE	0.305119	8.3503	3.09312	0.00256255	1	-1.80047
1470017	DHRS1	ILMN_15545	DHRS1	NM_138452.1		115817	NM_138452.1	DHRS1	NP_612461.1	ILMN_1807206	S	1317	14	-	Homo sapiens dehydrogenase/reductase member 1 . mRNaN.	uzgiCV3nu7W64veq5k	240	1	FALSE	TRUE	TRUE	TRUE	105.589	1062.96	382.045	152.054	359.811	TRUE	-0.164292	8.06492	-3.09131	0.00257687	1	-1.8044
1090468	CCDC12	ILMN_20382	CCDC12	NM_144716.2		151903	NM_144716.2	CCDC12	NP_653317.1	ILMN_1725071	S	656	3	-	Homo sapiens coiled-coil domain containing 12 . mRNaN.	0To4rSdft56ulXlPeA	240	1	FALSE	TRUE	TRUE	TRUE	95.938	836.861	299.806	130.544	269.857	TRUE	0.16387	7.60034	3.08331	0.00264094	1	-1.8217
2450647	KRT1	ILMN_177761	KRT1	NM_006121.3		3848	NM_006121.3	KRT1	NP_006112.3	ILMN_1735712	S	2056	12	-	Homo sapiens keratin 1 . mRNaN.	KkIWK2P7VJfFogCJzo	209	0.871	FALSE	TRUE	TRUE	FALSE	13.983	1151.95	284.622	215.311	223.881	TRUE	-0.641583	7.30362	-3.08304	0.00264309	1	-1.82227
2360682	PSMB6	ILMN_3083	PSMB6	NM_002798.1		5694	NM_002798.1	PSMB6	NP_002789.1	ILMN_1666409	S	703	17	+	Homo sapiens proteasome subunit. beta type. 6 . mRNaN.	H_ohSMVA9lvlH8UVl4	240	1	FALSE	TRUE	TRUE	TRUE	322.062	2910.82	1012.42	421.993	924.691	TRUE	0.144914	9.56661	3.07695	0.0026929	1	-1.83542
5820608	ZC3H4	ILMN_179655	ZC3H4	NM_015168.1		23211	NM_015168.1	ZC3H4	NP_055983.1	ILMN_2087575	S	5784	19	-	Homo sapiens zinc finger CCCH-type containing 4 . mRNaN.	cgnoldd_gz0lwgXTKE	239	0.996	FALSE	TRUE	TRUE	FALSE	55.809	891.547	365.26	127.911	351.612	TRUE	-0.128087	7.98946	-3.07061	0.00274568	1	-1.84908
2000546	C3ORF10	ILMN_14752	C3ORF10	NM_018462.4		55845	NM_018462.4	C3orf10	NP_060932.2	ILMN_1764500	S	1028	3	+	Homo sapiens chromosome 3 open reading frame 10 . mRNaN.	xlyunxSVC1U7_h.SeE	240	1	FALSE	TRUE	TRUE	TRUE	83.895	860.925	252.353	109.871	226.706	TRUE	0.151525	7.40466	3.03835	0.00302934	1	-1.91825
7400719	EXOSC1	ILMN_42613	EXOSC1	NM_016046.3		51013	NM_016046.3	EXOSC1	NP_057130.1	ILMN_2396648	A	663	10	-	Homo sapiens exosome component 1 . mRNaN. XM_944315 XM_944318 XM_944323	lEUI557fz0BF6baUEk	238	0.992	FALSE	TRUE	TRUE	FALSE	79.78	1031.76	316.634	152.355	282.387	TRUE	0.14364	7.70471	3.03258	0.00308289	1	-1.93057
1660348	LOC643387	ILMN_336310	LOC643387	XR_038706.1		643387	XR_038706.1	LOC643387		ILMN_3200717	A	2465			PREDICTED: Homo sapiens misc_RNaN . miscRNaN.	BJ_67n_Sih_gki9JLg	230	0.958	FALSE	TRUE	TRUE	FALSE	46.595	702.788	190.385	88.136	174.705	TRUE	-0.127082	6.90815	-3.03036	0.00310371	1	-1.9353
3840564	MS4A7	ILMN_17690	MS4A7	NM_206938.1		58475	NM_206938.1	MS4A7	NP_996821.1	ILMN_2331087	A	1317	11	+	Homo sapiens membrane-spanning 4-domains. subfamily A. member 7 . transcript variant 2. mRNaN.	rXdBESQk7V5dU4N8U4	190	0.792	FALSE	TRUE	FALSE	FALSE	27.062	550.724	127.357	63.713	112.876	TRUE	0.213128	6.44117	3.01154	0.00328554	1	-1.97531
5550682	WNK1	ILMN_6043	WNK1	NM_018979.2		65125	NM_018979.2	WNK1	NP_061852.2	ILMN_1876924	S	9824	12	+	Homo sapiens WNK lysine deficient protein kinase 1 . mRNaN.	lqlFQi4BMfzFIokuiU	239	0.996	FALSE	TRUE	TRUE	FALSE	82.109	1132.9	494.047	175.277	466.143	TRUE	-0.171994	8.40548	-2.98453	0.00356367	1	-2.03236
130681	RNaNSE6	ILMN_14848	RNaNSE6	NM_005615.4		6039	NM_005615.4	RNaNSE6	NP_005606.1	ILMN_1780533	S	677	14	+	Homo sapiens ribonuclease. RNaNse A family. k6 . mRNaN.	Te4VV0giY1VcQvr17E	235	0.979	FALSE	TRUE	TRUE	FALSE	71.285	625.888	229.335	108.931	207.431	TRUE	0.269879	7.25599	2.97715	0.00364336	1	-2.04788
6220180	CABC1	ILMN_17033	CABC1	NM_020247.4		56997	NM_020247.4	CABC1	NP_064632.2	ILMN_1731064	S	2584	1	+	Homo sapiens chaperone. ABC1 activity of bc1 complex homolog . nuclear gene encoding mitochondrial protein. mRNaN.	0p6J6iK54nBLlBC518	240	1	FALSE	TRUE	TRUE	TRUE	77.095	810.547	323.698	133.417	296.183	TRUE	-0.140188	7.80831	-2.94936	0.00395847	1	-2.10605
2120286	POLE4	ILMN_30060	POLE4	NM_019896.2		56655	NM_019896.2	POLE4	NP_063949.2	ILMN_1660063	S	470	2	+	Homo sapiens polymerase . epsilon 4 . mRNaN.	Nt.kfERHfXveX0XOWo	240	1	FALSE	TRUE	TRUE	TRUE	154.562	1603.72	451.56	240.078	383.031	TRUE	0.194334	8.26526	2.94235	0.00404192	1	-2.12067
4070239	ATHL1	ILMN_6638	ATHL1	NM_025092.3		80162	NM_025092.3	ATHL1	NP_079368.2	ILMN_1794707	S	2257	11	+	Homo sapiens ATH1. acid trehalase-like 1 . mRNaN.	iDVKdd_HepJ.DSvqSU	240	1	FALSE	TRUE	TRUE	TRUE	86.243	2054	494.322	258.175	446.084	TRUE	-0.320231	8.46715	-2.92224	0.00429013	1	-2.16241
6020224	FBP1	ILMN_16804	FBP1	NM_000507.2		2203	NM_000507.2	FBP1	NP_000498.2	ILMN_1728799	S	1176	9	-	Homo sapiens fructose-1.6-bisphosphatase 1 . mRNaN.	iWGG52L14K7OIJHeVI	240	1	FALSE	TRUE	TRUE	TRUE	88.338	1105.29	364.451	171.642	330.677	TRUE	0.220294	7.97371	2.91497	0.00438319	1	-2.17743
3360093	COMMD1	ILMN_30105	COMMD1	NM_152516.2		150684	NM_152516.2	COMMD1	NP_689729.1	ILMN_1761242	S	599	2	+	Homo sapiens copper metabolism domain containing 1 . mRNaN.	6ovovvgFCu1ONXVR4U	239	0.996	FALSE	TRUE	TRUE	FALSE	74.48	1120.89	300.951	138.652	271.272	TRUE	0.149376	7.6016	2.9137	0.00439972	1	-2.18007
2850441	YTHDF1	ILMN_15249	YTHDF1	NM_017798.2		54915	NM_017798.2	YTHDF1	NP_060268.2	ILMN_1753885	S	2969	20	-	Homo sapiens YTH domain family. member 1 . mRNaN.	Nov4vgk4A65U5eGdSY	240	1	FALSE	TRUE	TRUE	TRUE	100.495	872.461	367.083	144.036	347.874	TRUE	-0.114759	7.95636	-2.89356	0.00466834	1	-2.22152
7000142	KIAA0430	ILMN_15427	KIAA0430	NM_014647.2		9665	NM_014647.2	KIAA0430	NP_055462.2	ILMN_1793371	S	7285	16	-	Homo sapiens KIAA0430 . mRNaN.	3sU9Hovnnyt6hu7uHc	240	1	FALSE	TRUE	TRUE	TRUE	445.095	2635.15	1189.13	385.398	1135.85	TRUE	-0.132558	9.8013	-2.8886	0.00473679	1	-2.2317
7400626	NFKB1	ILMN_161884	NFKB1	NM_003998.2		4790	NM_003998.2	NFKB1	NP_003989.2	ILMN_1714965	S	3692	4	+	Homo sapiens nuclear factor of kappa light polypeptide gene enhancer in B-cells 1 . mRNaN.	BXecb1z7TwKzRrZRek	240	1	FALSE	TRUE	TRUE	TRUE	399.909	4012.02	1670.16	591.205	1584.97	TRUE	-0.117582	10.3717	-2.88021	0.00485467	1	-2.24888
4780689	MRPL51	ILMN_7338	MRPL51	NM_016497.2		51258	NM_016497.2	MRPL51	NP_057581.2	ILMN_2097421	S	359	12	-	Homo sapiens mitochondrial ribosomal protein L51 . nuclear gene encoding mitochondrial protein. mRNaN.	0kVQIHjSqlTOn2K_gI	221	0.921	FALSE	TRUE	TRUE	FALSE	32.095	1009.86	199.856	145.498	159.206	TRUE	0.234781	6.68508	2.85656	0.00520174	1	-2.29712
730593	C10ORF76	ILMN_27204	C10ORF76	NM_024541.2		79591	NM_024541.2	C10orf76	NP_078817.2	ILMN_1792110	S	3773	10	-	Homo sapiens chromosome 10 open reading frame 76 . mRNaN.	HkoPSS4iTt6hReh5TU	235	0.979	FALSE	TRUE	TRUE	FALSE	51.995	512.061	162.072	63.371	150.816	TRUE	-0.106837	6.7759	-2.82172	0.00575438	1	-2.36756
5290025	C14ORF156	ILMN_6302	C14ORF156	NM_031210.3		81892	NM_031210.3	C14orf156	NP_112487.1	ILMN_1661945	S	70	14	+	Homo sapiens chromosome 14 open reading frame 156 . mRNaN.	3NJa_f_4gg9foeabYs	194	0.808	FALSE	TRUE	TRUE	FALSE	36.695	1714.05	163.591	152.461	124.533	TRUE	0.244604	6.47942	2.8083	0.00598116	1	-2.39449
630017	ZNF783	ILMN_12911	ZNF783	NM_001004302.2		155060	NM_001004302.2	ZNF783	NP_001004302.2	ILMN_3236061	S	4237	7	+	Homo sapiens zinc finger family member 783 . mRNaN.	B4BC0Fgn_65KJ4q5VI	191	0.796	FALSE	TRUE	FALSE	FALSE	31.315	408.261	125.803	55.793	117.036	TRUE	-0.157716	6.44282	-2.78849	0.00633101	1	-2.43408
1570066	TMEM39B	ILMN_1056	TMEM39B	NM_018056.1		55116	NM_018056.1	TMEM39B	NP_060526.1	ILMN_2212714	S	1401	1	+	Homo sapiens transmembrane protein 39B . mRNaN.	EnoqZ7T7c0nsdXDtd4	237	0.988	FALSE	TRUE	TRUE	FALSE	57.695	482.061	187.536	65.856	178.068	TRUE	-0.119319	7.02714	-2.78394	0.00641403	1	-2.44314
5090731	CRIPT	ILMN_12903	CRIPT	NM_014171.3		9419	NM_014171.3	CRIPT	NP_054890.1	ILMN_1813256	S	779	2	+	Homo sapiens cysteine-rich PDZ-binding protein . mRNaN.	NpNSLwT91XR1fnrtMs	192	0.8	FALSE	TRUE	TRUE	FALSE	32.08	364.462	124.694	58.124	112.811	TRUE	0.158981	6.34674	2.78188	0.00645178	1	-2.44723
5570494	MRPL33	ILMN_13012	MRPL33	NM_145330.2		9553	NM_145330.2	MRPL33	NP_663303.1	ILMN_1706326	A	42	2	+	Homo sapiens mitochondrial ribosomal protein L33 . nuclear gene encoding mitochondrial protein. transcript variant 2. mRNaN.	HHlSu60U713Wa33_UI	240	1	FALSE	TRUE	TRUE	TRUE	120.095	1829.03	444.304	223.371	389.626	TRUE	0.16219	8.13081	2.78051	0.00647716	1	-2.44996
1340020	TGIF2	ILMN_174411	TGIF2	NM_021809.5		60436	NM_021809.5	TGIF2	NP_068581.1	ILMN_1709044	S	3174	20	+	Homo sapiens TGFB-induced factor homeobox 2 . mRNaN.	QuR4kOirriolOeeD3o	224	0.933	FALSE	TRUE	TRUE	FALSE	47.695	426.088	159.031	65.452	146.657	TRUE	-0.127329	6.71887	-2.76961	0.00668173	1	-2.47159
6400270	HPRT1	ILMN_182790	HPRT1	NM_000194.1		3251	NM_000194.1	HPRT1	NP_000185.1	ILMN_2056975	S	921	X	+	Homo sapiens hypoxanthine phosphoribosyltransferase 1 . mRNaN.	6_RziXMhzS9X_po__8	238	0.992	FALSE	TRUE	TRUE	FALSE	71.866	659.461	233.618	99.594	213.124	TRUE	0.106183	7.26772	2.7649	0.00677195	1	-2.48091
3800392	GRINaN	ILMN_15600	GRINaN	NM_001009184.1		2907	NM_001009184.1	GRINaN	NP_001009184.1	ILMN_2370872	A	1708	8	+	Homo sapiens glutamate receptor. ionotropic. N-methyl D-aspartate-associated protein 1 . transcript variant 2. mRNaN.	iLnld6oTmi6q3zV7ng	240	1	FALSE	TRUE	TRUE	TRUE	138.389	1443.25	572.375	225.237	562.72	TRUE	-0.352381	8.64374	-2.74616	0.00714209	1	-2.51789
4760474	TUBA4A	ILMN_20363	TUBA4A	NM_006000.1		7277	NM_006000.1	TUBA4A	NP_005991.1	ILMN_1784300	S	1391	2	-	Homo sapiens tubulin. alpha 4a . mRNaN.	3ioggwJJ5eiXPRzvz4	240	1	FALSE	TRUE	TRUE	TRUE	181.521	1708.5	609.583	256.191	545.868	TRUE	-0.153365	8.78232	-2.72656	0.00754866	1	-2.55633
4810433	MTMR10	ILMN_26014	MTMR10	NM_017762.2		54893	NM_017762.2	MTMR10	NP_060232.2	ILMN_1778734	S	1749	15	-	Homo sapiens myotubularin related protein 10 . mRNaN.	Bq5jX_ewHoiFLVASKo	239	0.996	FALSE	TRUE	TRUE	FALSE	64.295	890.988	217.931	98.536	193.206	TRUE	-0.166882	7.17572	-2.72544	0.00757257	1	-2.55853
2140369	NDUFA11	ILMN_9381	NDUFA11	NM_175614.2		126328	NM_175614.2	NDUFA11	NP_783313.1	ILMN_2175712	S	410	19	-	Homo sapiens NaNDH dehydrogenase 1 alpha subcomplex. 11. 14.7kDa . nuclear gene encoding mitochondrial protein. mRNaN.	uWWeXEi0R0NdakX1_A	240	1	FALSE	TRUE	TRUE	TRUE	175.18	1724.29	513.6	226.113	477.224	TRUE	0.109275	8.50375	2.72404	0.00760235	1	-2.56125
60148	BOLA2	ILMN_4509	BOLA2	NM_001031827.1		552900	NM_001031827.1	BOLA2	NP_001026997.1	ILMN_1782633	A	712	16	-	Homo sapiens bolA homolog 2 . mRNaN.	9OgdJlgxdZiCeSaheg	239	0.996	FALSE	TRUE	TRUE	FALSE	82.095	1257.79	289.252	175.565	232.476	TRUE	0.189031	7.52837	2.71874	0.00771677	1	-2.57161
6900288	YTHDC1	ILMN_14576	YTHDC1	NM_001031732.2		91746	NM_001031732.2	YTHDC1	NP_001026902.1	ILMN_1707506	A	3150	4	-	Homo sapiens YTH domain containing 1 . transcript variant 1. mRNaN.	TPXO9LJuvjnPvyX1XU	240	1	FALSE	TRUE	TRUE	TRUE	334.895	2510.26	1012.23	388.418	972.277	TRUE	-0.106668	9.51982	-2.70843	0.00794344	1	-2.59169
3170184	RPL36AL	ILMN_3058	RPL36AL	NM_001001.3		6166	NM_001001.3	RPL36AL	NP_000992.1	ILMN_2189936	S	31	14	-	Homo sapiens ribosomal protein L36a-like . mRNaN.	EYieYKlK7ame.dv9NM	240	1	FALSE	TRUE	TRUE	TRUE	554.395	6612.32	1839.62	939.216	1641.05	TRUE	0.221652	10.1827	2.70143	0.00810089	1	-2.60529
3060040	PABPC1	ILMN_173094	PABPC1	NM_002568.3		26986	NM_002568.3	PABPC1	NP_002559.2	ILMN_2136133	S	2547	8	-	Homo sapiens poly binding protein. cytoplasmic 1 . mRNaN.	igXzsWJA5StyQEw5y0	240	1	FALSE	TRUE	TRUE	TRUE	747.038	6715.49	2146.68	880.914	1977.76	TRUE	-0.125061	10.7454	-2.68246	0.00854166	1	-2.64199
150630	UBE2G1	ILMN_179729	UBE2G1	NM_003342.4		7326	NM_003342.4	UBE2G1	NP_003333.1	ILMN_1719039	A	3881	17	-	Homo sapiens ubiquitin-conjugating enzyme E2G 1 . mRNaN.	u_M5UdFdhg3lZ.qe64	231	0.962	FALSE	TRUE	TRUE	FALSE	54.395	611.388	175.011	75.793	160.373	TRUE	-0.106853	6.8908	-2.66577	0.00894744	1	-2.67411
6420017	SIN3A	ILMN_14108	SIN3A	NM_015477.1		25942	NM_015477.1	SIN3A	NP_056292.1	ILMN_1805996	S	4683	15	-	Homo sapiens SIN3 homolog A. transcription regulator . mRNaN.	ZX55cV.3dd690F0GL0	239	0.996	FALSE	TRUE	TRUE	FALSE	68.309	761.3	321.864	114.014	308.927	TRUE	-0.0947518	7.78865	-2.66001	0.00909157	1	-2.68516
4210553	C14ORF109	ILMN_307789	C14ORF109	NM_015676.1		26175	NM_015676.1	C14orf109	NP_056491.1	ILMN_3193306	A	561	14	+	Homo sapiens chromosome 14 open reading frame 109 . transcript variant 2. mRNaN.	NeS.fRI3SgvtuqSKf8	228	0.95	FALSE	TRUE	TRUE	FALSE	59.495	484.588	175.858	71.657	161.512	TRUE	0.0932436	6.85746	2.65312	0.00926654	1	-2.69834
6380128	CLTA	ILMN_8149	CLTA	NM_007096.2		1211	NM_007096.2	CLTA	NP_009027.1	ILMN_1695420	A	793	9	+	Homo sapiens clathrin. light chain . transcript variant 2. mRNaN.	l6gaulae7h.BVC3JCQ	234	0.975	FALSE	TRUE	TRUE	FALSE	62.666	593.261	200.096	86.765	186.616	TRUE	0.109053	7.05978	2.64166	0.00956461	1	-2.72022
2940020	NSMCE1	ILMN_27090	NSMCE1	NM_145080.3		197370	NM_145080.3	NSMCE1	NP_659547.2	ILMN_1697962	S	797	16	-	Homo sapiens non-SMC element 1 homolog . mRNaN.	EcelUYjVALfYV4goio	240	1	FALSE	TRUE	TRUE	TRUE	71.495	711.661	236.994	99.281	219.759	TRUE	0.138027	7.24934	2.63674	0.00969494	1	-2.72957
10681	LOC100131164	ILMN_343600	LOC100131164	XM_001721919.1		100131164	XM_001721919.1	LOC100131164	XP_001721971.1	ILMN_3285762	M	47			PREDICTED: Homo sapiens similar to anion exchanger . mRNaN.	610HU3AeDfqiBUjeFA	240	1	FALSE	TRUE	TRUE	TRUE	131.209	3501.9	784.493	463.799	666.617	TRUE	-0.384478	8.93572	-2.63252	0.0098083	1	-2.7376
5390037	LOC653226	ILMN_33924	LOC653226	XM_927451.2		653226	XM_927451.2	LOC653226	XP_932544.1	ILMN_1708627	S	100	10	-	PREDICTED: Homo sapiens similar to Signal recognition particle 9 kDa protein . mRNaN.	TSxSF6ii9JZnliCfxc	207	0.862	FALSE	TRUE	TRUE	FALSE	53.58	598.425	149.003	77.567	129.823	TRUE	0.16627	6.53644	2.63152	0.0098353	1	-2.73949
5050519	RHOQ	ILMN_2265	RHOQ	NM_012249.3		23433	NM_012249.3	RHOQ	NP_036381.2	ILMN_1810559	S	2022	2	+	Homo sapiens ras homolog gene family. member Q . mRNaN.	uMWn1IhV.3UlM8TSnI	240	1	FALSE	TRUE	TRUE	TRUE	215.962	2653.85	876.059	377.875	841.491	TRUE	0.199589	9.34633	2.63071	0.00985736	1	-2.74104
2810605	ZNF266	ILMN_12055	ZNF266	NM_006631.2		10781	NM_006631.2	ZNF266	NP_006622.2	ILMN_1753782	A	3472	19	-	Homo sapiens zinc finger protein 266 . mRNaN.	6JQoSIXoEjn9POl1Io	237	0.988	FALSE	TRUE	TRUE	FALSE	58.738	1108.59	284.212	143.173	254.427	TRUE	-0.160905	7.59555	-2.62318	0.0100633	1	-2.75531
7050719	C1ORF162	ILMN_19455	C1ORF162	NM_174896.2		128346	NM_174896.2	C1orf162	NP_777556.1	ILMN_1754894	S	761	1	+	Homo sapiens chromosome 1 open reading frame 162 . mRNaN.	3V_qkyHl9foV9QLu6w	240	1	FALSE	TRUE	TRUE	TRUE	827.266	6190.42	2501.28	883.333	2396.17	TRUE	0.152618	11.0579	2.62021	0.0101455	1	-2.76092
670026	CRLF3	ILMN_22668	CRLF3	NM_015986.2		51379	NM_015986.2	CRLF3	NP_057070.2	ILMN_2155228	S	2375	17	-	Homo sapiens cytokine receptor-like factor 3 . mRNaN.	xkbuzUN5e4Tk.x3_SI	240	1	FALSE	TRUE	TRUE	TRUE	187.595	1530.79	640.661	249.393	596.046	TRUE	-0.102538	8.77904	-2.6172	0.0102295	1	-2.76662
3290689	C14ORF166	ILMN_14906	C14ORF166	NM_016039.1		51637	NM_016039.1	C14orf166	NP_057123.1	ILMN_1696708	S	760	14	+	Homo sapiens chromosome 14 open reading frame 166 . mRNaN.	QedA95j55EyKJ0iJxI	239	0.996	FALSE	TRUE	TRUE	FALSE	71.74	1025.69	298.231	151.778	264.492	TRUE	0.15565	7.52522	2.60854	0.0104748	1	-2.78296
240097	CWF19L1	ILMN_23789	CWF19L1	NM_018294.3		55280	NM_018294.3	CWF19L1	NP_060764.2	ILMN_1651886	S	1842	10	-	Homo sapiens CWF19-like 1. cell cycle control . mRNaN.	B7e01J1zt7zUnULEn4	240	1	FALSE	TRUE	TRUE	TRUE	205.166	1599.99	595.184	230.226	562.788	TRUE	0.0948895	8.74605	2.60842	0.0104784	1	-2.78319
6280167	LOC401115	ILMN_34941	LOC401115	XM_937968.2		401115	XM_937968.2	LOC401115	XP_943061.1	ILMN_1668629	A	408			PREDICTED: Homo sapiens hypothetical gene supported by BC038466; BC062790 . mRNaN.	lJqkeKFGedbuDA5Uuk	240	1	FALSE	TRUE	TRUE	TRUE	333.111	2732.39	1049.41	434.474	966.371	TRUE	0.12546	9.62737	2.60253	0.0106484	1	-2.79428
2970026	ZNF622	ILMN_1143	ZNF622	NM_033414.2		90441	NM_033414.2	ZNF622	NP_219482.1	ILMN_1776109	S	1601	5	-	Homo sapiens zinc finger protein 622 . mRNaN.	f5XihS4CEjTKIhX.nk	240	1	FALSE	TRUE	TRUE	TRUE	108.243	929.861	317.754	137.651	290.309	TRUE	0.113805	7.6627	2.60006	0.0107202	1	-2.79892
6110754	ATP5O	ILMN_10205	ATP5O	NM_001697.2		539	NM_001697.2	ATP5O	NP_001688.1	ILMN_1791332	S	301	21	-	Homo sapiens ATP synthase. H+ transporting. mitochondrial F1 complex. O subunit . nuclear gene encoding mitochondrial protein. mRNaN.	BoFQLp597.g1c7gm9Q	240	1	FALSE	TRUE	TRUE	TRUE	85.28	2308.53	431.899	298.809	342.737	TRUE	0.252251	7.96449	2.59978	0.0107283	1	-2.79944
6420133	DYNC1I2	ILMN_26959	DYNC1I2	NM_001378.1		1781	NM_001378.1	DYNC1I2	NP_001369.1	ILMN_1773847	S	1964	2	+	Homo sapiens dynein. cytoplasmic 1. intermediate chain 2 . mRNaN.	BiJI_e9VkOODqRr_lg	210	0.875	FALSE	TRUE	TRUE	FALSE	30.28	409.188	147.698	66.563	133.611	TRUE	0.118397	6.54976	2.59694	0.0108118	1	-2.80478
5960093	TBCA	ILMN_8008	TBCA	NM_004607.2		6902	NM_004607.2	TBCA	NP_004598.1	ILMN_1726239	S	287	5	-	Homo sapiens tubulin folding cofactor A . mRNaN.	rjjjVI_UmSvoJZM.o0	240	1	FALSE	TRUE	TRUE	TRUE	139.68	2054.05	455.317	250.258	384.637	TRUE	0.152158	8.12992	2.5908	0.010994	1	-2.81629
3060086	LOC728698	ILMN_162991	LOC728698	XR_019265.1		728698	XR_019265.1	LOC728698		ILMN_3226012	A	473			PREDICTED: Homo sapiens misc_RNaN . miscRNaN.	E5IYJ10TT7qxV6U7v4	240	1	FALSE	TRUE	TRUE	TRUE	220.566	1895.06	636.797	253.137	586.389	TRUE	0.120682	8.79295	2.58107	0.0112887	1	-2.83451
1230639	TRAPPC4	ILMN_27198	TRAPPC4	NM_016146.3		51399	NM_016146.3	TRAPPC4	NP_057230.1	ILMN_1814650	S	902	11	+	Homo sapiens trafficking protein particle complex 4 . mRNaN.	N6F6tMp4F7zoVUD3iI	240	1	FALSE	TRUE	TRUE	TRUE	71.795	823.788	282.115	126.789	250.593	TRUE	0.127759	7.51482	2.57972	0.01133	1	-2.83702
2570088	SEC11A	ILMN_12976	SEC11A	NM_014300.2		23478	NM_014300.2	SEC11A	NP_055115.1	ILMN_1693490	S	1048	15	-	Homo sapiens SEC11 homolog A . mRNaN.	6.U5SL_7qamTuRRIuQ	240	1	FALSE	TRUE	TRUE	TRUE	135.495	1503.62	430.184	216.269	383.161	TRUE	0.124448	8.10431	2.57884	0.0113571	1	-2.83867
50615	LOC728693	ILMN_168766	LOC728693	XR_015773.2		728693	XR_015773.2	LOC728693		ILMN_3228108	A	778	12	-	PREDICTED: Homo sapiens misc_RNaN . miscRNaN.	u0HQmUl51FSIJEf7iI	240	1	FALSE	TRUE	TRUE	TRUE	478.48	13332.7	2064.02	1502.33	1648.3	TRUE	0.354221	10.45	2.57542	0.0114628	1	-2.84504
3850167	NUDT3	ILMN_25244	NUDT3	NM_006703.2		11165	NM_006703.2	NUDT3	NP_006694.1	ILMN_1724907	S	1092	6	-	Homo sapiens nudix -type motif 3 . mRNaN.	c3giKUEl9V5fo94LvU	239	0.996	FALSE	TRUE	TRUE	FALSE	71.211	654.888	235.798	99.184	214.886	TRUE	0.106973	7.29505	2.57431	0.0114973	1	-2.84711
1190220	COX5B	ILMN_1924	COX5B	NM_001862.2		1329	NM_001862.2	COX5B	NP_001853.2	ILMN_1663512	S	105	2	+	Homo sapiens cytochrome c oxidase subunit Vb . mRNaN.	QlmOZ1Ok3orrvVHjgg	240	1	FALSE	TRUE	TRUE	TRUE	434.395	3958.46	1402.92	616.715	1207.99	TRUE	0.12976	10.1453	2.57127	0.0115922	1	-2.85277
460204	PLIN2	ILMN_173419	PLIN2	NM_001122.2		123	NM_001122.2	PLIN2	NP_001113.2	ILMN_2138765	S	1495	9	-	Homo sapiens perilipin 2 . mRNaN.	0XlXNHLk57pSEjhF.4	240	1	FALSE	TRUE	TRUE	TRUE	83.495	1219.56	314.928	148.008	292.823	TRUE	0.175266	7.70857	2.56611	0.0117551	1	-2.86237
1170619	PFDN5	ILMN_32421	PFDN5	NM_002624.3		5204	NM_002624.3	PFDN5	NP_002615.2	ILMN_1755536	A	459	12	+	Homo sapiens prefoldin subunit 5 . transcript variant 1. mRNaN.	WogDUFJ30ogkZTgEpY	240	1	FALSE	TRUE	TRUE	TRUE	225.28	6529.55	880.636	704.469	677.034	TRUE	0.262672	9.12089	2.5645	0.0118064	1	-2.86536
2970739	LOC100128353	ILMN_348073	LOC100128353	XR_038849.1		100128353	XR_038849.1	LOC100128353		ILMN_3268165	M	230			PREDICTED: Homo sapiens misc_RNaN . miscRNaN.	f6iDsNPX1kHnk7V7q4	239	0.996	FALSE	TRUE	TRUE	FALSE	75.911	703.825	217.395	99.382	188.466	TRUE	0.127774	7.16756	2.56425	0.0118145	1	-2.86583
6370762	POLR2F	ILMN_6124	POLR2F	NM_021974.2		5435	NM_021974.2	POLR2F	NP_068809.1	ILMN_1745885	S	371	22	+	Homo sapiens polymerase II polypeptide F . mRNaN.	0KVgI1U009lvF5SOok	240	1	FALSE	TRUE	TRUE	TRUE	164.695	1467.25	485.539	206.656	447.974	TRUE	0.0982351	8.41332	2.55833	0.0120049	1	-2.87682
3390022	COX4I1	ILMN_21271	COX4I1	NM_001861.2		1327	NM_001861.2	COX4I1	NP_001852.1	ILMN_1652207	S	703	16	+	Homo sapiens cytochrome c oxidase subunit IV isoform 1 . mRNaN.	cXp3tFlOQdTlz8egF4	240	1	FALSE	TRUE	TRUE	TRUE	1285.58	9483.89	3536.95	1314.25	3307.13	TRUE	0.103853	11.6297	2.55823	0.012008	1	-2.877
6940088	DGKA	ILMN_1914	DGKA	NM_201554.1		1606	NM_201554.1	DGKA	NP_963848.1	ILMN_2319913	A	2113	12	+	Homo sapiens diacylglycerol kinase. alpha 80kDa . transcript variant 4. mRNaN.	usUhcLhCIeguvqeirk	240	1	FALSE	TRUE	TRUE	TRUE	132.515	2456.16	541.281	256.108	495.447	TRUE	-0.184502	8.58051	-2.55762	0.0120277	1	-2.87813
5900685	ADD1	ILMN_27892	ADD1	NM_176801.1		118	NM_176801.1	ADD1	NP_789771.1	ILMN_1759252	A	3986	4	+	Homo sapiens adducin 1 . transcript variant 4. mRNaN.	0oRYfqKErXg7X91LsE	240	1	FALSE	TRUE	TRUE	TRUE	274.409	5106.25	2466.11	790.292	2354.18	TRUE	-0.106314	11.0418	-2.55672	0.0120571	1	-2.87981
990138	PRKD2	ILMN_23825	PRKD2	NM_016457.3		25865	NM_016457.3	PRKD2	NP_057541.2	ILMN_1753805	S	2492	19	-	Homo sapiens protein kinase D2 . mRNaN.	BJ6KoI6iJjE0ZOIuGE	239	0.996	FALSE	TRUE	TRUE	FALSE	50.409	908.326	268.101	126.422	238.802	TRUE	-0.143634	7.47989	-2.54665	0.0123883	1	-2.89843
2760390	NCOA3	ILMN_10754	NCOA3	NM_181659.1		8202	NM_181659.1	NCOA3	NP_858045.1	ILMN_1708805	A	7846	20	+	Homo sapiens nuclear receptor coactivator 3 . transcript variant 1. mRNaN.	9UTgOHzqo64nuHn_eE	240	1	FALSE	TRUE	TRUE	TRUE	162.138	1445.89	485.784	206.674	459.171	TRUE	-0.117122	8.33721	-2.54153	0.01256	1	-2.90788
60136	CPVL	ILMN_18740	CPVL	NM_031311.3		54504	NM_031311.3	CPVL	NP_112601.3	ILMN_2400759	A	1390	7	-	Homo sapiens carboxypeptidase. vitellogenic-like . transcript variant 1. mRNaN.	ZeEuC6evE1pCauH1NI	240	1	FALSE	TRUE	TRUE	TRUE	336.438	3845.04	1288.92	560.782	1221.51	TRUE	0.207572	9.91515	2.53196	0.0128862	1	-2.92548
3170543	TIAL1	ILMN_24357	TIAL1	NM_001033925.1		7073	NM_001033925.1	TIAL1	NP_001029097.1	ILMN_1796855	A	1545	10	-	Homo sapiens TIA1 cytotoxic granule-associated RNaN binding protein-like 1 . transcript variant 2. mRNaN.	QpA6ukLFl86LMakFOg	240	1	FALSE	TRUE	TRUE	TRUE	77.695	960.788	306.868	126.747	280.988	TRUE	-0.0962507	7.69455	-2.53184	0.0128903	1	-2.9257
4590521	NDUFA1	ILMN_24450	NDUFA1	NM_004541.2		4694	NM_004541.2	NDUFA1	NP_004532.1	ILMN_1784286	S	154	X	+	Homo sapiens NaNDH dehydrogenase 1 alpha subcomplex. 1. 7.5kDa . nuclear gene encoding mitochondrial protein. mRNaN.	fj3VaHdbTqbufvj1KE	240	1	FALSE	TRUE	TRUE	TRUE	85.395	2632.55	427.441	314.384	336.708	TRUE	0.253703	7.80506	2.53122	0.0129119	1	-2.92685
5490131	NIPSNaNP1	ILMN_172225	NIPSNaNP1	NM_003634.1		8508	NM_003634.1	NIPSNaNP1	NP_003625.1	ILMN_1805916	S	2030	22	-	Homo sapiens nipsnap homolog 1 . mRNaN.	TdVw_E9zSVBXT3kqUU	195	0.812	FALSE	TRUE	TRUE	FALSE	20.211	515.061	122.811	57.187	111.614	TRUE	-0.114973	6.39461	-2.52724	0.0130499	1	-2.93414
870037	LOC440341	ILMN_34066	LOC440341	XM_932044.1		440341	XM_932044.1	LOC440341	XP_937137.1	ILMN_1673933	A	2518	16	-	PREDICTED: Homo sapiens similar to nuclear pore complex interacting protein. transcript variant 4 . mRNaN.	9BPcw_MHV4l0IRfWJ4	239	0.996	FALSE	TRUE	TRUE	FALSE	72.889	1163.4	275.436	145.835	252.809	TRUE	-0.181896	7.56032	-2.52221	0.0132266	1	-2.94337
3710553	SMOX	ILMN_14642	SMOX	NM_175840.1		54498	NM_175840.1	SMOX	NP_787034.1	ILMN_2367258	A	1814	20	+	Homo sapiens spermine oxidase . transcript variant 2. mRNaN.	HN97InJZXh5fSF6V7I	238	0.992	FALSE	TRUE	TRUE	FALSE	34.015	774.502	273.918	135.678	254.544	TRUE	-0.302558	7.44247	-2.5214	0.0132553	1	-2.94486
7040470	PSMA6	ILMN_17034	PSMA6	NM_002791.1		5687	NM_002791.1	PSMA6	NP_002782.1	ILMN_1704094	S	215	14	+	Homo sapiens proteasome subunit. alpha type. 6 . mRNaN.	0pfE0sntIqAh7ksPtE	211	0.879	FALSE	TRUE	TRUE	FALSE	40.98	813.225	173.15	107.07	141.777	TRUE	0.206423	6.79986	2.51876	0.013349	1	-2.94969
5670445	LOC644863	ILMN_33000	LOC644863	XM_927955.1		644863	XM_927955.1	LOC644863	XP_933048.1	ILMN_1701696	S	1	17	+	PREDICTED: Homo sapiens similar to signal recognition particle 14kDa . mRNaN.	BOu__iLiS9eGieFIf8	240	1	FALSE	TRUE	TRUE	TRUE	159.08	2100.93	500.772	265.128	440.426	TRUE	0.1879	8.29123	2.51875	0.0133493	1	-2.9497
4150458	RPA3	ILMN_29134	RPA3	NM_002947.3		6119	NM_002947.3	RPA3	NP_002938.1	ILMN_1716895	S	1360	7	-	Homo sapiens replication protein A3. 14kDa . mRNaN.	Z3eg_6C6_giwWUKUU0	199	0.829	FALSE	TRUE	TRUE	FALSE	32.38	733.388	150.071	98.136	120.005	TRUE	0.201705	6.46582	2.51816	0.0133703	1	-2.95078
3290091	WDR40A	ILMN_29238	WDR40A	NM_015397.1		25853	NM_015397.1	WDR40A	NP_056212.1	ILMN_1786328	S	3267	9	-	Homo sapiens WD repeat domain 40A . mRNaN.	fhJC1FcH7xEkTFEr3o	240	1	FALSE	TRUE	TRUE	TRUE	762.961	5535.7	2492.68	892.113	2315.95	TRUE	-0.279185	11.009	-2.5159	0.0134513	1	-2.95492
4670307	NOC4L	ILMN_176316	NOC4L	XM_001134389.1		79050	XM_001134389.1	NOC4L	XP_001134389.1	ILMN_1806068	I	845			PREDICTED: Homo sapiens nucleolar complex associated 4 homolog . mRNaN.	TyqUkXfVY1R5dRVUdU	217	0.904	FALSE	TRUE	TRUE	FALSE	33.495	662.166	205.359	110.471	180.619	TRUE	-0.277985	7.10512	-2.51375	0.0135284	1	-2.95884
7200142	POLR2C	ILMN_32354	POLR2C	NM_032940.2		5432	NM_032940.2	POLR2C	NP_116558.1	ILMN_1659411	I	1472	16	+	Homo sapiens polymerase II polypeptide C. 33kDa . mRNaN.	6093tSS04FX0XUOF40	230	0.958	FALSE	TRUE	TRUE	FALSE	50.721	600.225	190.385	95.333	169.193	TRUE	0.191921	6.96331	2.51068	0.0136394	1	-2.96444
5260360	LOC100131801	ILMN_344131	LOC100131801	XM_001726504.1		100131801	XM_001726504.1	LOC100131801	XP_001726556.1	ILMN_3209832	A	120	19	+	PREDICTED: Homo sapiens similar to hCG2036585 . mRNaN.	9KWLr_KGO0xJkIqJ7o	240	1	FALSE	TRUE	TRUE	TRUE	90.88	2160.75	341.194	219.454	273.495	TRUE	0.196735	7.69132	2.50409	0.0138806	1	-2.97645
7380193	ARPC3	ILMN_14306	ARPC3	NM_005719.2		10094	NM_005719.2	ARPC3	NP_005710.1	ILMN_1655561	S	151	12	-	Homo sapiens actin related protein 2/3 complex. subunit 3. 21kDa . mRNaN.	Wke_XNILQ9AoXlVIiE	240	1	FALSE	TRUE	TRUE	TRUE	499.995	4549.43	1482.21	629.968	1308.31	TRUE	0.15644	10.0737	2.50204	0.0139565	1	-2.98019
7550292	SELENBP1	ILMN_17578	SELENBP1	NM_003944.2		8991	NM_003944.2	SELENBP1	NP_003935.2	ILMN_1680652	S	1421	1	-	Homo sapiens selenium binding protein 1 . mRNaN.	BnWcV6qY_yd4Tej_B0	238	0.992	FALSE	TRUE	TRUE	FALSE	91.114	2049.55	552.186	293.004	478.598	TRUE	-0.384878	8.50169	-2.50149	0.013977	1	-2.98119
3360086	NCOA6	ILMN_20599	NCOA6	NM_014071.2		23054	NM_014071.2	NCOA6	NP_054790.2	ILMN_1695797	S	6666	20	-	Homo sapiens nuclear receptor coactivator 6 . mRNaN.	lkOqAkoe_JX.rvmL4I	238	0.992	FALSE	TRUE	TRUE	FALSE	55.909	753.947	303.569	120.101	294.303	TRUE	-0.123255	7.66105	-2.50026	0.0140226	1	-2.98342
3520202	DOCK8	ILMN_1726	DOCK8	NM_203447.1		81704	NM_203447.1	DOCK8	NP_982272.1	ILMN_1788931	S	6847	9	+	Homo sapiens dedicator of cytokinesis 8 . mRNaN.	NE9AkeOyiMRrH6JLSU	240	1	FALSE	TRUE	TRUE	TRUE	257.295	2527.7	838.848	392.643	762.849	TRUE	-0.144562	9.19485	-2.48633	0.0145498	1	-3.00869
6270427	IGBP1	ILMN_13133	IGBP1	NM_001551.2		3476	NM_001551.2	IGBP1	NP_001542.1	ILMN_1717165	S	1297	X	+	Homo sapiens immunoglobulin binding protein 1 . mRNaN.	6gWEgTqeN9UQRRKHko	236	0.983	FALSE	TRUE	TRUE	FALSE	65.366	886.225	243.119	124.569	213.954	TRUE	0.148575	7.25726	2.48305	0.0146763	1	-3.01462
5220093	HAVCR2	ILMN_30017	HAVCR2	NM_032782.3		84868	NM_032782.3	HAVCR2	NP_116171.3	ILMN_1693826	S	2222	5	-	Homo sapiens hepatitis A virus cellular receptor 2 . mRNaN.	fhrMp_N7fnz75VeZck	240	1	FALSE	TRUE	TRUE	TRUE	160.195	1525.82	542.691	232.854	507.545	TRUE	0.1388	8.58322	2.46645	0.0153327	1	-3.04453

## Sheet: Table S8
Supplementary Table S8: Top100 differentially expressed transcripts comparing cases with high psychiatric symptoms with controls with low psychiatric symptoms at wave 1
ProbeID	TargetID	TRANSCRIPT	ILMN_GENE	REFSEQ_ID	UNIGENE_ID	ENTREZ_GENE_ID	ACCESSION	SYMBOL	PROTEIN_PRODUCT	PROBE_ID	PROBE_TYPE	PROBE_START	CHROMOSOME	PROBE_CHR_ORIENTATION	DEFINITION	nuID	n_detected	n_detected_call_rate	probes_not_detected_in_any_sample	probes_detected_in_50_sample	probes_detected_in_80_sample	probes_detected_in_all_sample	min_expression	max_expression	mean_expression	sd_expression	median_expression	good_probe	logFC	AveExpr	t	P.Value	adj.P.Val	B
4860379	C5ORF21	ILMN_1337	C5ORF21	NM_032042.3		83989	NM_032042.3	C5orf21	NP_114431.2	ILMN_1654542	S	3931	5	-	Homo sapiens chromosome 5 open reading frame 21 . mRNaN.	cKUjz5.on9zKxyU1bY	219	0.912	FALSE	TRUE	TRUE	FALSE	46.021	366.488	147.489	56.583	139.505	TRUE	-0.130079	6.65022	-3.74341	0.000305712	1	-0.325472
70541	REC8	ILMN_6405	REC8	NM_005132.2		9985	NM_005132.2	REC8	NP_005123.2	ILMN_1751886	S	2037	14	+	Homo sapiens REC8 homolog . transcript variant 1. mRNaN.	ul141JapUj1HivItT8	238	0.992	FALSE	TRUE	TRUE	FALSE	76.828	787.561	231.781	111.033	206.246	TRUE	0.217061	7.24228	3.67982	0.000381012	1	-0.480963
580703	LOC728153	ILMN_168116	LOC728153	XM_001128002.1		728153	XM_001128002.1	LOC728153	XP_001128002.1	ILMN_1771048	A	200	5	+	PREDICTED: Homo sapiens similar to FAM133B protein. transcript variant 1 . mRNaN.	QzCM8CrC3daVr9Xa7k	208	0.867	FALSE	TRUE	TRUE	FALSE	32.328	464.747	140.55	59.908	130.159	TRUE	0.222806	6.58632	3.61192	0.000480707	1	-0.644956
5090020	SMG5	ILMN_10815	SMG5	NM_015327.1		23381	NM_015327.1	SMG5	NP_056142.1	ILMN_2126239	S	4444	1	-	Homo sapiens Smg-5 homolog. nonsense mediated mRNaN decay factor . mRNaN.	cXl3ddwDJC3qA16ri4	239	0.996	FALSE	TRUE	TRUE	FALSE	70.795	736.361	252.847	102.712	241.629	TRUE	0.188015	7.40198	3.60708	0.000488687	1	-0.656566
5220070	HLA-F	ILMN_306829	HLA-F	NM_001098479.1		3134	NM_001098479.1	HLA-F	NP_001091949.1	ILMN_1762861	S	641	6	+	Homo sapiens major histocompatibility complex. class I. F . transcript variant 1. mRNaN.	Bzkii9KFxeipi5ei_c	240	1	FALSE	TRUE	TRUE	TRUE	216.366	2283.02	862.454	351.941	817.9	TRUE	0.212029	9.18753	3.41045	0.000942034	1	-1.11863
3060524	LOC153561	ILMN_1879	LOC153561	NM_207331.2		153561	NM_207331.2	LOC153561	NP_997214.1	ILMN_1767377	I	5236	5	+	Homo sapiens hypothetical protein LOC153561 . mRNaN.	BXWHeW9TUuAd9PeqwI	232	0.967	FALSE	TRUE	TRUE	FALSE	48.992	1831.62	227.832	164.747	188.544	TRUE	0.365913	7.07443	3.34984	0.00114758	1	-1.25724
5130577	SLC37A4	ILMN_24454	SLC37A4	NM_001467.4		2542	NM_001467.4	SLC37A4	NP_001458.1	ILMN_1678678	S	1936	11	-	Homo sapiens solute carrier family 37 . member 4 . mRNaN.	0h575QxdIdSoCIopTQ	228	0.95	FALSE	TRUE	TRUE	FALSE	51.211	436.461	161.626	65.854	150.523	TRUE	0.146214	6.77104	3.32833	0.00123013	1	-1.30598
610148	GSDMD	ILMN_4469	GSDMD	NM_024736.5		79792	NM_024736.5	GSDMD	NP_079012.3	ILMN_1665428	S	1650	8	+	Homo sapiens gasdermin D . mRNaN.	rclcoKUolSyU7pS3FM	240	1	FALSE	TRUE	TRUE	TRUE	178.738	1506.56	602.678	240.57	565.988	TRUE	0.165387	8.65852	3.32143	0.0012578	1	-1.32158
5490390	ZGPAT	ILMN_23696	ZGPAT	NM_032527.3		84619	NM_032527.3	ZGPAT	NP_115916.3	ILMN_1794643	A	1881	20	+	Homo sapiens zinc finger. CCCH-type with G patch domain . transcript variant 1. mRNaN.	KhHni6ISJ5qtU3oR8c	240	1	FALSE	TRUE	TRUE	TRUE	115.109	1218.56	430.651	162.889	410.877	TRUE	0.140373	8.20606	3.3003	0.00134611	1	-1.36916
2070735	STAG3L1	ILMN_28376	STAG3L1	NM_018991.2		54441	NM_018991.2	STAG3L1	NP_061864.2	ILMN_1667315	I	436	7	+	Homo sapiens stromal antigen 3-like 1 . transcript variant 1. mRNaN.	uo7X14jW5zeT4oD6u8	217	0.904	FALSE	TRUE	TRUE	FALSE	20.011	491.361	154.288	69.996	138.389	TRUE	0.20477	6.72396	3.29017	0.00139049	1	-1.39189
5270270	GPN2	ILMN_37626	GPN2	NM_018066.3		54707	NM_018066.3	GPN2	NP_060536.3	ILMN_2205245	S	1432	1	-	Homo sapiens GPN-loop GTPase 2 . mRNaN.	HpXlFIC2JHrXLSnuOA	238	0.992	FALSE	TRUE	TRUE	FALSE	71.68	520.888	199.885	77.997	192.09	TRUE	0.122492	7.06211	3.22538	0.00170826	1	-1.53602
830598	CLK2	ILMN_25286	CLK2	NM_001291.2		1196	NM_001291.2	CLK2	NP_001282.1	ILMN_2362911	A	1906	1	-	Homo sapiens CDC-like kinase 2 . transcript variant 2. mRNaN.	BNREv1FdF5VdMaL6Oo	218	0.908	FALSE	TRUE	TRUE	FALSE	42.611	403.861	143.935	57.502	139.441	TRUE	0.122778	6.60746	3.20348	0.00183022	1	-1.58426
1440187	STYXL1	ILMN_5068	STYXL1	NM_016086.2		51657	NM_016086.2	STYXL1	NP_057170.1	ILMN_2210729	S	1080	7	-	Homo sapiens serine/threonine/tyrosine interacting-like 1 . mRNaN.	3UVCs0lkvuWU0yXF04	233	0.971	FALSE	TRUE	TRUE	FALSE	57.011	435.114	181.12	75.162	162.187	TRUE	-0.165849	6.91647	-3.18131	0.00196189	1	-1.63282
1500689	AIFM1	ILMN_22104	AIFM1	NM_145813.1		9131	NM_145813.1	AIFM1	NP_665812.1	ILMN_2313821	A	1169	X	-	Homo sapiens apoptosis-inducing factor. mitochondrion-associated. 1 . nuclear gene encoding mitochondrial protein. transcript variant 3. mRNaN.	Tug_kBUeSVeIorYOrA	227	0.946	FALSE	TRUE	TRUE	FALSE	37.009	561.261	169.02	77.246	156.82	TRUE	0.14611	6.86069	3.17401	0.00200713	1	-1.64875
2360392	SLC25A28	ILMN_3449	SLC25A28	NM_031212.3		81894	NM_031212.3	SLC25A28	NP_112489.3	ILMN_1790472	S	1424	10	-	Homo sapiens solute carrier family 25. member 28 . mRNaN.	TkkCRFEkX_MF3dTXqU	240	1	FALSE	TRUE	TRUE	TRUE	213.411	1806.99	684.846	288.559	639.48	TRUE	0.118606	8.8941	3.17192	0.00202027	1	-1.65331
1090564	TMEM175	ILMN_5253	TMEM175	NM_032326.2		84286	NM_032326.2	TMEM175	NP_115702.1	ILMN_1654629	S	1685	4	+	Homo sapiens transmembrane protein 175 . mRNaN.	NJQtGpKWS69_bpev88	240	1	FALSE	TRUE	TRUE	TRUE	145.111	1103.66	440.178	167.715	418.575	TRUE	0.133198	8.21611	3.15895	0.0021036	1	-1.68154
1470553	GIYD1	ILMN_12782	GIYD1	NM_001014999.1		548593	NM_001014999.1	GIYD1	NP_001014999.1	ILMN_2368575	A	921	16	+	Homo sapiens GIY-YIG domain containing 1 . transcript variant 1. mRNaN.	0qIXjenuUjoR4gILII	230	0.958	FALSE	TRUE	TRUE	FALSE	34.611	593.262	190.725	85.856	177.13	TRUE	0.179604	6.92892	3.11873	0.00238278	1	-1.76852
5270386	CDC42	ILMN_38161	CDC42	NM_001039802.1		998	NM_001039802.1	CDC42	NP_001034891.1	ILMN_1738424	I	1859	1	+	Homo sapiens cell division cycle 42 . transcript variant 3. mRNaN.	Wiq65yCEhN7oOPRNd0	240	1	FALSE	TRUE	TRUE	TRUE	153.564	1701.29	521.911	225.812	476.712	TRUE	-0.183314	8.52643	-3.10698	0.00247057	1	-1.79375
4880433	IDH2	ILMN_9224	IDH2	NM_002168.2		3418	NM_002168.2	IDH2	NP_002159.2	ILMN_1751753	S	1382	15	-	Homo sapiens isocitrate dehydrogenase 2 . mitochondrial . nuclear gene encoding mitochondrial protein. mRNaN.	3gRRofXYRTQiQXoSJU	213	0.888	FALSE	TRUE	TRUE	FALSE	44.695	662.488	158.11	87.122	141.775	TRUE	0.18212	6.67291	3.08113	0.00267455	1	-1.84904
6200615	SAPS2	ILMN_138398	SAPS2	XM_942540.1		9701	XM_942540.1	SAPS2	XP_947633.1	ILMN_1655922	I	197			PREDICTED: Homo sapiens SAPS domain family. member 2. transcript variant 2 . mRNaN.	Hn1F93unIBKFtSC0Xs	236	0.983	FALSE	TRUE	TRUE	FALSE	25.309	775.225	302.811	127.7	284.891	TRUE	0.201999	7.65367	3.0758	0.00271842	1	-1.86038
6380131	TAF1C	ILMN_4122	TAF1C	NM_139353.1		9013	NM_139353.1	TAF1C	NP_647610.1	ILMN_1671839	A	3575	16	-	Homo sapiens TATA box binding protein -associated factor. RNaN polymerase I. C. 110kDa . transcript variant 2. mRNaN.	ch0RASiclQ0xHh2bq4	240	1	FALSE	TRUE	TRUE	TRUE	137.766	1714.06	494.548	208.883	456.528	TRUE	0.169861	8.39666	3.0497	0.00294345	1	-1.91575
4280113	NFKBIA	ILMN_6745	NFKBIA	NM_020529.1		4792	NM_020529.1	NFKBIA	NP_065390.1	ILMN_1773154	S	992	14	-	Homo sapiens nuclear factor of kappa light polypeptide gene enhancer in B-cells inhibitor. alpha . mRNaN.	iihieVzjh7u.opSbeE	240	1	FALSE	TRUE	TRUE	TRUE	538.262	5825.52	1945.23	724.391	1852.44	TRUE	0.213942	10.5608	3.02875	0.0031364	1	-1.95993
4390446	MGC3731	ILMN_137471	MGC3731	NM_024313.1		79159	NM_024313.1	MGC3731	NP_077289.1	ILMN_1759991	S	761	22	+	Homo sapiens hypothetical protein MGC3731 . mRNaN.	cyu5cWTvlnnv3nqG3g	240	1	FALSE	TRUE	TRUE	TRUE	180.466	1264.16	529.028	201.533	501.168	TRUE	0.118962	8.4957	3.02567	0.00316575	1	-1.9664
240577	MMGT1	ILMN_18227	MMGT1	NM_173470.1		93380	NM_173470.1	MMGT1	NP_775741.1	ILMN_3237986	S	3341	X	-	Homo sapiens membrane magnesium transporter 1 . mRNaN.	EoGHR8MFKgUlAx7klk	235	0.979	FALSE	TRUE	TRUE	FALSE	53.495	589.088	195.663	81.865	183.345	TRUE	-0.0937335	7.04774	-3.02107	0.00321006	1	-1.97607
1850047	FAM189B	ILMN_20176	FAM189B	NM_006589.2		10712	NM_006589.2	FAM189B	NP_006580.2	ILMN_1795026	A	3045	1	-	Homo sapiens family with sequence similarity 189. member B . transcript variant 1. mRNaN.	ElF3J5OF_pCc7BVD5c	238	0.992	FALSE	TRUE	TRUE	FALSE	70.838	749.161	228.336	93.302	216.791	TRUE	0.137065	7.29961	3.01041	0.00331489	1	-1.99841
3890092	RB1CC1	ILMN_308545	RB1CC1	NM_001083617.1		9821	NM_001083617.1	RB1CC1	NP_001077086.1	ILMN_1736796	S	5980	8	-	Homo sapiens RB1-inducible coiled-coil 1 . transcript variant 2. mRNaN.	uS6PrTer3AqCLe5xwU	231	0.962	FALSE	TRUE	TRUE	FALSE	46.095	617.788	215.856	101.828	195.854	TRUE	-0.186375	7.14284	-3.00133	0.00340673	1	-2.0174
940669	TRPT1	ILMN_9909	TRPT1	NM_031472.2		83707	NM_031472.2	TRPT1	NP_113660.1	ILMN_2364674	A	700	11	-	Homo sapiens tRNaN phosphotransferase 1 . transcript variant 2. mRNaN.	xJV.X6euOCISLtIslU	240	1	FALSE	TRUE	TRUE	TRUE	123.595	1015.76	357.641	134.974	333.41	TRUE	0.133566	7.90908	2.99608	0.00346087	1	-2.02835
450397	IFNaNR2	ILMN_23191	IFNaNR2	NM_207585.1		3455	NM_207585.1	IFNaNR2	NP_997468.1	ILMN_1791057	I	2681	21	+	Homo sapiens interferon receptor 2 . transcript variant 1. mRNaN.	NBKgiU2C.S2uJfqRdE	239	0.996	FALSE	TRUE	TRUE	FALSE	70.809	1373.25	393.892	165.64	371.971	TRUE	0.224288	8.03744	2.99524	0.00346956	1	-2.03009
670072	EWSR1	ILMN_17011	EWSR1	NM_005243.2		2130	NM_005243.2	EWSR1	NP_005234.1	ILMN_1697735	A	2224	22	+	Homo sapiens Ewing sarcoma breakpoint region 1 . transcript variant EWS. mRNaN.	6XoAOjApiRbSiZIjaU	240	1	FALSE	TRUE	TRUE	TRUE	86.962	886.661	300.003	125.622	273.632	TRUE	0.126228	7.64892	2.96934	0.00374916	1	-2.08391
70019	SFRS14	ILMN_10407	SFRS14	NM_014884.2		10147	NM_014884.2	SFRS14	NP_055699.1	ILMN_1711270	I	3404	19	-	Homo sapiens splicing factor. arginine/serine-rich 14 . transcript variant 2. mRNaN.	3oQSk3oLnd2Ud6ufx4	240	1	FALSE	TRUE	TRUE	TRUE	146.609	1870.36	654.976	272.349	632.626	TRUE	0.154368	8.84241	2.95316	0.00393418	1	-2.11733
4010424	ANKRD13D	ILMN_138370	ANKRD13D	XM_945571.1		338692	XM_945571.1	ANKRD13D	XP_950664.1	ILMN_1672356	I	1093			PREDICTED: Homo sapiens ankyrin repeat domain 13 family. member D. transcript variant 7 . mRNaN.	Zp_0_uae76qSDX_6sk	229	0.954	FALSE	TRUE	TRUE	FALSE	44.109	905.224	217.264	104.209	205.441	TRUE	0.242486	7.13333	2.94637	0.00401433	1	-2.13131
5490301	PABPC1L	ILMN_346738	PABPC1L	XM_001722078.1		80336	XM_001722078.1	PABPC1L	XP_001722130.1	ILMN_3303612	M	1949			PREDICTED: Homo sapiens poly binding protein. cytoplasmic 1-like . mRNaN.	NfU6eUAoS796d0lcKU	216	0.9	FALSE	TRUE	TRUE	FALSE	47.538	481.661	158.036	70.756	148.612	TRUE	0.176478	6.71824	2.94162	0.00407132	1	-2.14109
1470341	PLEKHB2	ILMN_29704	PLEKHB2	NM_017958.1		55041	NM_017958.1	PLEKHB2	NP_060428.1	ILMN_2297710	I	1447	2	+	Homo sapiens pleckstrin homology domain containing. family B member 2 . transcript variant 2. mRNaN.	u4qfw1.AH6IJ6epmuk	226	0.942	FALSE	TRUE	TRUE	FALSE	48.355	525.024	185.243	78.752	177.414	TRUE	0.180806	6.91158	2.9328	0.00417899	1	-2.15918
6660195	RPUSD3	ILMN_28804	RPUSD3	NM_173659.2		285367	NM_173659.2	RPUSD3	NP_775930.1	ILMN_1795383	S	1001	3	-	Homo sapiens RNaN pseudouridylate synthase domain containing 3 . mRNaN.	lhXEuXqnWfEMtdXe9c	238	0.992	FALSE	TRUE	TRUE	FALSE	64.438	651.161	199.195	79.84	185.317	TRUE	0.122434	7.07095	2.92703	0.00425092	1	-2.171
5310053	LTB	ILMN_3542	LTB	NM_002341.1		4050	NM_002341.1	LTB	NP_002332.1	ILMN_2376205	A	785	6	-	Homo sapiens lymphotoxin beta . transcript variant 1. mRNaN.	uVoZUoVTpLqADsoh78	240	1	FALSE	TRUE	TRUE	TRUE	1938.69	13859.4	5114.76	1831.43	4783.06	TRUE	0.142825	12.2978	2.92144	0.00432157	1	-2.18242
5080619	SULT1A3	ILMN_28760	SULT1A3	NM_003166.3		6818	NM_003166.3	SULT1A3	NP_003157.1	ILMN_1670517	I	61	16	+	Homo sapiens sulfotransferase family. cytosolic. 1A. phenol-preferring. member 3 . transcript variant 1. mRNaN.	Q7mVIU1KOCKpX7vlVE	206	0.858	FALSE	TRUE	TRUE	FALSE	28.585	408.723	144.233	59.942	136.572	TRUE	0.180937	6.53023	2.91632	0.00438736	1	-2.19289
4260672	SMA4	ILMN_25253	SMA4	NM_021652.2		11039	NM_021652.2	SMA4	NP_067684.2	ILMN_2133534	S	524			Homo sapiens SMA4 . mRNaN.	oiZs6LoBn7Kn0UrCa4	190	0.792	FALSE	TRUE	FALSE	FALSE	25.63	401.861	133.761	66.377	119.38	TRUE	0.25404	6.50271	2.90944	0.00447706	1	-2.2069
70168	MED29	ILMN_10710	MED29	NM_017592.1		55588	NM_017592.1	MED29	NP_060062.1	ILMN_1728360	S	3272	19	+	Homo sapiens mediator complex subunit 29 . mRNaN.	cHaKeIrqKOX4n4ivgk	231	0.962	FALSE	TRUE	TRUE	FALSE	52.109	426.047	172.108	66.151	163.696	TRUE	0.133998	6.86718	2.88478	0.00481299	1	-2.25697
1500309	HS.549989	ILMN_110121	HS.549989		Hs.549989	NA	AK025793			ILMN_1880280	S	3313	3	-	Homo sapiens cDNaN: FLJ22140 fis. clone HEP20977	BW7tKieLop4CKOgR9U	233	0.971	FALSE	TRUE	TRUE	FALSE	32.709	663.747	197.698	80.949	190.999	TRUE	0.193432	7.00099	2.87691	0.00492486	1	-2.27286
3370400	LOC643313	ILMN_44117	LOC643313	XM_933030.1		643313	XM_933030.1	LOC643313	XP_938123.1	ILMN_1731907	I	1456	1	-	PREDICTED: Homo sapiens similar to hypothetical protein LOC284701. transcript variant 1 . mRNaN.	ongj1fiBCx7Vy.VLno	194	0.808	FALSE	TRUE	TRUE	FALSE	17.027	1035.92	171.903	118.923	147.317	TRUE	0.378056	6.65605	2.85007	0.00532495	1	-2.32684
3170431	LRCH4	ILMN_139402	LRCH4	NM_002319.2		4034	NM_002319.2	LRCH4	NP_002310.2	ILMN_1654518	S	4547	7	-	Homo sapiens leucine-rich repeats and calponin homology domain containing 4 . mRNaN.	KueF3d1RIVSEVPtTJc	240	1	FALSE	TRUE	TRUE	TRUE	189.709	2735.96	825.971	348.682	774.572	TRUE	0.212097	9.17297	2.84981	0.00532901	1	-2.32737
6980100	VARS	ILMN_10395	VARS	NM_006295.2		7407	NM_006295.2	VARS	NP_006286.1	ILMN_1696601	I	4148	6	-	Homo sapiens valyl-tRNaN synthetase . nuclear gene encoding mitochondrial protein. mRNaN.	3J1BISCSJ0oK6OKU2U	235	0.979	FALSE	TRUE	TRUE	FALSE	39.409	839.261	234.191	109.097	214.986	TRUE	0.174787	7.30454	2.8379	0.00551609	1	-2.35119
2690224	ISG20L2	ILMN_7800	ISG20L2	NM_030980.1		81875	NM_030980.1	ISG20L2	NP_112242.1	ILMN_2090397	S	1727	1	-	Homo sapiens interferon stimulated exonuclease gene 20kDa-like 2 . mRNaN.	cBJNd9RnSC73r6pSk4	240	1	FALSE	TRUE	TRUE	TRUE	73.162	640.847	250.549	94.37	232.622	TRUE	0.145004	7.3825	2.82847	0.00566836	1	-2.36999
6290053	AUP1	ILMN_42075	AUP1	NM_181575.3		550	NM_181575.3	AUP1	NP_853553.1	ILMN_1651378	A	1404	2	-	Homo sapiens ancient ubiquitous protein 1 . mRNaN.	lxkIKI9EiIYlSinh4k	238	0.992	FALSE	TRUE	TRUE	FALSE	63.795	772.561	237.415	103.434	217.474	TRUE	0.11623	7.31469	2.80219	0.00611334	1	-2.4221
1050367	GGA3	ILMN_25218	GGA3	NM_014001.2		23163	NM_014001.2	GGA3	NP_054720.1	ILMN_2402972	A	3150	17	-	Homo sapiens golgi associated. gamma adaptin ear containing. ARF binding protein 3 . transcript variant short. mRNaN.	uqUR_J4tFIVz59BLn4	208	0.867	FALSE	TRUE	TRUE	FALSE	25.289	466.124	139.284	64.153	126.333	TRUE	0.164573	6.54505	2.80178	0.0061206	1	-2.42292
6620075	CDK5RAP3	ILMN_9170	CDK5RAP3	NM_176096.1		80279	NM_176096.1	CDK5RAP3	NP_788276.1	ILMN_3307950	S	1634	17	+	Homo sapiens CDK5 regulatory subunit associated protein 3 . mRNaN.	H3Wf_o4I4yUqe_.6pU	240	1	FALSE	TRUE	TRUE	TRUE	118.566	1139.06	459.061	183.335	429.353	TRUE	0.131604	8.26558	2.8014	0.00612725	1	-2.42367
1470195	MCM7	ILMN_1133	MCM7	NM_182776.1		4176	NM_182776.1	MCM7	NP_877577.1	ILMN_1663195	A	2707	7	-	Homo sapiens minichromosome maintenance complex component 7 . transcript variant 2. mRNaN.	lekrQ59WhGjR.7ePUk	240	1	FALSE	TRUE	TRUE	TRUE	199.495	2038.26	629.779	279.745	585.999	TRUE	0.130163	8.81978	2.79892	0.00617087	1	-2.42856
7510719	TRAF3IP2	ILMN_13710	TRAF3IP2	NM_147686.1		10758	NM_147686.1	TRAF3IP2	NP_679211.1	ILMN_1701514	A	2308	6	-	Homo sapiens TRAF3 interacting protein 2 . transcript variant 2. mRNaN.	HvXXhL_O7U96l3S58k	232	0.967	FALSE	TRUE	TRUE	FALSE	58.911	544.061	184.909	74.954	173.707	TRUE	0.129091	6.97638	2.79513	0.00623837	1	-2.43606
7400468	AP1G2	ILMN_26009	AP1G2	NM_003917.2		8906	NM_003917.2	AP1G2	NP_003908.1	ILMN_1754179	A	2530	14	-	Homo sapiens adaptor-related protein complex 1. gamma 2 subunit . mRNaN.	uRL1J2q6X1zRUnfSDU	240	1	FALSE	TRUE	TRUE	TRUE	70.295	896.6	274.704	128.311	252.496	TRUE	0.131025	7.4881	2.78232	0.00647093	1	-2.46127
1580524	ACSL3	ILMN_19143	ACSL3	NM_203372.1		2181	NM_203372.1	ACSL3	NP_976251.1	ILMN_2360705	A	2704	2	+	Homo sapiens acyl-CoA synthetase long-chain family member 3 . transcript variant 2. mRNaN.	xVZRQfH8UXOHsftLOI	201	0.838	FALSE	TRUE	TRUE	FALSE	38.766	385.895	137.618	60.858	126.811	TRUE	-0.121799	6.57805	-2.77311	0.00664284	1	-2.47932
4210315	LOC653566	ILMN_40237	LOC653566	XM_934796.2		653566	XM_934796.2	LOC653566	XP_939889.1	ILMN_1780382	A	91	1	-	PREDICTED: Homo sapiens similar to Signal peptidase complex subunit 2 . transcript variant 3 . mRNaN.	K59QeahKi6Wyafvows	239	0.996	FALSE	TRUE	TRUE	FALSE	69.866	708.823	208.153	93.344	191.802	TRUE	0.139662	7.14808	2.76305	0.00683557	1	-2.499
4290687	NCLN	ILMN_29505	NCLN	NM_020170.3		56926	NM_020170.3	NCLN	NP_064555.2	ILMN_3237632	S	3665	19	+	Homo sapiens nicalin homolog . mRNaN.	f3qnSnruo5JaWOIAwI	240	1	FALSE	TRUE	TRUE	TRUE	83.509	730.547	317.512	114.749	301.095	TRUE	0.126167	7.72623	2.7627	0.0068425	1	-2.49969
450445	NSUN5	ILMN_1883	NSUN5	NM_148956.1		55695	NM_148956.1	NSUN5	NP_683759.1	ILMN_1751958	A	1316	7	-	Homo sapiens NOL1/NOP2/Sun domain family. member 5 . transcript variant 1. mRNaN.	l5QnSXRKUCTSRSBkRU	236	0.983	FALSE	TRUE	TRUE	FALSE	61.466	916.261	206.597	98.498	183.036	TRUE	0.162245	7.07827	2.75685	0.00695689	1	-2.5111
1770504	HLA-DRB3	ILMN_2942	HLA-DRB3	NM_022555.3		3125	NM_022555.3	HLA-DRB3	NP_072049.2	ILMN_1717261	S	807	6	-	Homo sapiens major histocompatibility complex. class II. DR beta 3 . mRNaN.	BHeh9JQSj14nguSOEM	240	1	FALSE	TRUE	TRUE	TRUE	249.685	3451.82	879.231	506.204	738.551	TRUE	0.270715	9.26678	2.75291	0.00703502	1	-2.51878
3520372	CES2	ILMN_10017	CES2	NM_003869.4		8824	NM_003869.4	CES2	NP_003860.2	ILMN_1696675	A	3808	16	+	Homo sapiens carboxylesterase 2 . transcript variant 1. mRNaN.	33dt4lVKX.Uf4qK59g	239	0.996	FALSE	TRUE	TRUE	FALSE	48.409	543.724	232.458	84.082	221.597	TRUE	0.111105	7.30676	2.74883	0.0071167	1	-2.52671
5550408	TMED3	ILMN_29979	TMED3	NM_007364.2		23423	NM_007364.2	TMED3	NP_031390.1	ILMN_1719316	S	1269	15	+	Homo sapiens transmembrane emp24 protein transport domain containing 3 . mRNaN.	0SU5CShIOuHq5X64ns	240	1	FALSE	TRUE	TRUE	TRUE	187.14	2012.69	652.696	276.804	605.273	TRUE	0.137165	8.84202	2.74301	0.0072349	1	-2.53804
7000224	SIRT1	ILMN_164649	SIRT1	NM_012238.3		23411	NM_012238.3	SIRT1	NP_036370.2	ILMN_1739083	S	3692	10	+	Homo sapiens sirtuin 1 . mRNaN.	NnvfzkwBFScoU8eUiA	197	0.821	FALSE	TRUE	TRUE	FALSE	28.438	408.6	138.688	65.725	125.693	TRUE	-0.124654	6.58863	-2.73832	0.00733126	1	-2.54713
240725	PAIP2	ILMN_14455	PAIP2	NM_001033112.1		51247	NM_001033112.1	PAIP2	NP_001028284.1	ILMN_1784753	A	1070	5	+	Homo sapiens poly binding protein interacting protein 2 . transcript variant 1. mRNaN.	NeKcQvLSSOLlLUl.3o	240	1	FALSE	TRUE	TRUE	TRUE	296.795	2412.43	907.666	348.497	832.778	TRUE	-0.160883	9.39424	-2.73655	0.00736806	1	-2.55057
2060064	NOL12	ILMN_25470	NOL12	NM_024313.2		79159	NM_024313.2	NOL12	NP_077289.1	ILMN_2151368	S	2667	22	+	Homo sapiens nucleolar protein 12 . mRNaN.	QfFAuXvndSu5cWTvlk	238	0.992	FALSE	TRUE	TRUE	FALSE	61.289	674.661	227.465	92.093	215.841	TRUE	0.120413	7.24601	2.73516	0.007397	1	-2.55326
2060372	LOC728565	ILMN_172427	LOC728565	XR_015320.1		728565	XR_015320.1	LOC728565		ILMN_1682288	I	419	5	-	PREDICTED: Homo sapiens similar to Beta-glucuronidase precursor . mRNaN.	Z4X_oUHUXGSSEKqd7M	228	0.95	FALSE	TRUE	TRUE	FALSE	50.428	501.637	182.097	80.773	167.42	TRUE	0.20841	6.9488	2.73405	0.00742012	1	-2.55541
3140202	MYPOP	ILMN_6535	MYPOP	NM_001012643.2		339344	NM_001012643.2	MYPOP	NP_001012661.1	ILMN_1704793	S	1758	19	-	Homo sapiens Myb-related transcription factor. partner of profilin . mRNaN.	lmWL3jqIrEr6vd5cU8	240	1	FALSE	TRUE	TRUE	TRUE	71.511	754.161	293.913	114.372	278.379	TRUE	0.0990924	7.61215	2.72775	0.00755285	1	-2.56759
6100040	INTS1	ILMN_173681	INTS1	NM_001080453.1		26173	NM_001080453.1	INTS1	NP_001073922.1	ILMN_2317463	A	7325	7	-	Homo sapiens integrator complex subunit 1 . mRNaN.	KnpNKpbUkJXT0X3qUQ	230	0.958	FALSE	TRUE	TRUE	FALSE	44.509	646.961	194.538	83.503	180.127	TRUE	0.1605	7.01108	2.72093	0.00769916	1	-2.58076
5390608	GSDMB	ILMN_19619	GSDMB	NM_018530.2		55876	NM_018530.2	GSDMB	NP_061000.2	ILMN_2347193	A	1125	17	-	Homo sapiens gasdermin B . transcript variant 2. mRNaN.	unqt_sgmbkAlPeh9eg	201	0.838	FALSE	TRUE	TRUE	FALSE	32.189	563.661	146.496	73.811	130.083	TRUE	0.200921	6.63031	2.70274	0.00810185	1	-2.61574
270736	TRABD	ILMN_25172	TRABD	NM_025204.2		80305	NM_025204.2	TRABD	NP_079480.2	ILMN_1755737	S	2241	22	+	Homo sapiens TraB domain containing . mRNaN.	Nlp7tfXlEdqj09fIB4	240	1	FALSE	TRUE	TRUE	TRUE	693.995	3936.82	1670.53	606.467	1560.22	TRUE	0.118588	10.3428	2.69214	0.00834527	1	-2.63604
5910026	KIAA1530	ILMN_958	KIAA1530	NM_020894.1		57654	NM_020894.1	KIAA1530	NP_065945.1	ILMN_1810225	I	4406	4	+	Homo sapiens KIAA1530 . mRNaN.	HU_F78F85S5RLl_NLk	187	0.779	FALSE	TRUE	FALSE	FALSE	25.962	418.761	119.848	53.23	113.295	TRUE	0.197892	6.2782	2.68514	0.00850976	1	-2.64942
4390202	CXCR3	ILMN_2029	CXCR3	NM_001504.1		2833	NM_001504.1	CXCR3	NP_001495.1	ILMN_1797975	S	1436	X	-	Homo sapiens chemokine receptor 3 . transcript variant A. mRNaN.	xH031ULmqLEKTpsirk	213	0.888	FALSE	TRUE	TRUE	FALSE	21.495	717.161	161.644	88.641	145.728	TRUE	0.208985	6.77878	2.68225	0.00857853	1	-2.65494
50592	WDR45	ILMN_25756	WDR45	NM_007075.3		11152	NM_007075.3	WDR45	NP_009006.2	ILMN_1756146	A	1670	X	-	Homo sapiens WD repeat domain 45 . transcript variant 1. mRNaN.	WCJ0fVVJH344e7lUKk	240	1	FALSE	TRUE	TRUE	TRUE	98.991	420.488	200.86	52.76	193.988	TRUE	-0.144467	7.09916	-2.68005	0.00863098	1	-2.65911
3780594	LOC440345	ILMN_43845	LOC440345	XM_933717.1		440345	XM_933717.1	LOC440345	XP_938810.1	ILMN_1669657	I	4331	16	-	PREDICTED: Homo sapiens hypothetical protein LOC440345. transcript variant 6 . mRNaN.	6a456qCfGS0Sx6ffXc	217	0.904	FALSE	TRUE	TRUE	FALSE	29.527	1012.95	249.713	141.05	229.849	TRUE	0.278394	7.252	2.68003	0.00863159	1	-2.65916
6020445	MMGT1	ILMN_18227	MMGT1	NM_173470.1		93380	NM_173470.1	MMGT1	NP_775741.1	ILMN_1776216	S	3456	X	-	Homo sapiens membrane magnesium transporter 1 . mRNaN.	0k_6fdLp_Ek316_zuk	240	1	FALSE	TRUE	TRUE	TRUE	122.695	1141.89	440.39	163.34	426.504	TRUE	-0.0807713	8.26061	-2.67166	0.00883459	1	-2.67508
6520725	TNFRSF14	ILMN_3329	TNFRSF14	NM_003820.2		8764	NM_003820.2	TNFRSF14	NP_003811.2	ILMN_1697409	S	1542	1	-	Homo sapiens tumor necrosis factor receptor superfamily. member 14 . mRNaN.	rJQp6Hq_nku678ujFE	240	1	FALSE	TRUE	TRUE	TRUE	841.811	4718.95	2171.46	767.222	2127.72	TRUE	0.101467	10.7591	2.6706	0.00886065	1	-2.6771
510228	IDH3B	ILMN_18293	IDH3B	NM_174856.1		3420	NM_174856.1	IDH3B	NP_777281.1	ILMN_1721669	A	1509	20	-	Homo sapiens isocitrate dehydrogenase 3 beta . nuclear gene encoding mitochondrial protein. transcript variant 3. mRNaN.	EXeE6unOcflOH0eKe0	240	1	FALSE	TRUE	TRUE	TRUE	223.089	2149.26	744.911	282.482	702.839	TRUE	0.111988	9.05375	2.66936	0.00889112	1	-2.67945
5220204	C19ORF66	ILMN_20169	C19ORF66	NM_018381.2		55337	NM_018381.2	C19orf66	NP_060851.2	ILMN_1750400	S	2028	19	+	Homo sapiens chromosome 19 open reading frame 66 . mRNaN.	HiCg3odVNVUUowC14U	237	0.988	FALSE	TRUE	TRUE	FALSE	61.438	803.395	191.359	92.845	175.549	TRUE	0.128794	6.91215	2.66231	0.00906636	1	-2.69281
5870184	SP110	ILMN_173774	SP110	NM_080424.1		3431	NM_080424.1	SP110	NP_536349.1	ILMN_1813455	I	1934	2	-	Homo sapiens SP110 nuclear body protein . transcript variant c. mRNaN.	rfgpce01ECdf.xqTVM	229	0.954	FALSE	TRUE	TRUE	FALSE	49.009	855.114	209.251	110.96	190.149	TRUE	0.214713	7.04637	2.66178	0.00907972	1	-2.69382
2370300	CYBRD1	ILMN_4649	CYBRD1	NM_024843.2		79901	NM_024843.2	CYBRD1	NP_079119.2	ILMN_1712305	S	3633	2	+	Homo sapiens cytochrome b reductase 1 . mRNaN.	xafXuefu0DoF5XcCR8	197	0.821	FALSE	TRUE	TRUE	FALSE	36.221	398.947	139.151	62.211	133.905	TRUE	-0.21345	6.53173	-2.65738	0.00919087	1	-2.70215
6900053	PPFIBP2	ILMN_183115	PPFIBP2	NM_003621.1		8495	NM_003621.1	PPFIBP2	NP_003612.1	ILMN_1675656	S	3381	11	+	Homo sapiens PTPRF interacting protein. binding protein 2 . mRNaN.	9US36eI0Co4kEqH3lE	215	0.896	FALSE	TRUE	TRUE	FALSE	32.838	579.547	157.241	76.585	145.476	TRUE	0.163165	6.71884	2.65085	0.00935817	1	-2.71449
1850041	DPM2	ILMN_27402	DPM2	NM_003863.2		8818	NM_003863.2	DPM2	NP_003854.1	ILMN_1732049	A	565	9	-	Homo sapiens dolichyl-phosphate mannosyltransferase polypeptide 2. regulatory subunit . mRNaN.	x0h1eUX.Ver3lt_XR8	239	0.996	FALSE	TRUE	TRUE	FALSE	60.314	708.055	276.365	93.676	263.956	TRUE	-0.307002	7.52343	-2.64817	0.00942751	1	-2.71954
1070288	METT11D1	ILMN_9977	METT11D1	NM_022734.2		64745	NM_022734.2	METT11D1	NP_073571.1	ILMN_1782257	A	1354	14	+	Homo sapiens methyltransferase 11 domain containing 1 . transcript variant 2. mRNaN.	xVs0dJe18BpdlO5PtE	230	0.958	FALSE	TRUE	TRUE	FALSE	49.289	591.661	167.853	68.289	154.209	TRUE	0.127494	6.80407	2.64795	0.00943341	1	-2.71996
3140041	SP140	ILMN_19406	SP140	NM_007237.3		11262	NM_007237.3	SP140	NP_009168.3	ILMN_1778599	I	2953	2	+	Homo sapiens SP140 nuclear body protein . transcript variant 1. mRNaN.	K76SYRTVMSnfF33Xio	240	1	FALSE	TRUE	TRUE	TRUE	96.709	1609.8	294.26	162.441	262.813	TRUE	0.138579	7.60398	2.63912	0.00966554	1	-2.73659
4590154	ZDHHC8	ILMN_29624	ZDHHC8	NM_013373.2		29801	NM_013373.2	ZDHHC8	NP_037505.1	ILMN_1789492	S	3348	22	+	Homo sapiens zinc finger. DHHC-type containing 8 . mRNaN.	6SoXiLCROEm3n5vu3s	240	1	FALSE	TRUE	TRUE	TRUE	222.438	2274.66	696.22	283.603	654.494	TRUE	0.143397	8.95044	2.63744	0.00971027	1	-2.73974
5220433	DHX40	ILMN_1864	DHX40	NM_024612.3		79665	NM_024612.3	DHX40	NP_078888.3	ILMN_2248589	I	3295	17	+	Homo sapiens DEAH box polypeptide 40 . mRNaN.	iJl1F6XHe8.UXv6sqU	240	1	FALSE	TRUE	TRUE	TRUE	85.095	662.388	280.045	103.132	264.486	TRUE	-0.0992959	7.56484	-2.63735	0.00971257	1	-2.7399
6590441	TRIP12	ILMN_21755	TRIP12	NM_004238.1		9320	NM_004238.1	TRIP12	NP_004229.1	ILMN_1720241	S	6031	2	-	Homo sapiens thyroid hormone receptor interactor 12 . mRNaN.	xm4AHvjJJCIKkktvU0	240	1	FALSE	TRUE	TRUE	TRUE	106.795	1085.39	356.528	157.987	318.493	TRUE	-0.120674	7.9481	-2.63013	0.00990722	1	-2.75346
4570692	CPSF3L	ILMN_14346	CPSF3L	NM_017871.4		54973	NM_017871.4	CPSF3L	NP_060341.2	ILMN_1762316	I	1907	1	-	Homo sapiens cleavage and polyadenylation specific factor 3-like . mRNaN.	lEhXqXkfSh7q5Xq4Eg	200	0.833	FALSE	TRUE	TRUE	FALSE	43.611	342.061	124.161	49.886	119.167	TRUE	0.118305	6.37813	2.62218	0.0101257	1	-2.76836
6650639	VAMP1	ILMN_10901	VAMP1	NM_199245.1		6843	NM_199245.1	VAMP1	NP_954740.1	ILMN_1737611	A	2936	12	-	Homo sapiens vesicle-associated membrane protein 1 . transcript variant 2. mRNaN.	lTVvfa.lOIY7qv1Hu4	240	1	FALSE	TRUE	TRUE	TRUE	96.566	1317.19	329.594	166.757	306.108	TRUE	0.156682	7.80899	2.61959	0.0101975	1	-2.77319
4670228	ZBTB22	ILMN_708	ZBTB22	NM_005453.3		9278	NM_005453.3	ZBTB22	NP_005444.3	ILMN_3241524	S	2538	6	-	Homo sapiens zinc finger and BTB domain containing 22 . mRNaN.	iToourohCiosLbKLEI	239	0.996	FALSE	TRUE	TRUE	FALSE	79.438	581.461	242.522	87.992	228.609	TRUE	0.0831346	7.31481	2.61618	0.010293	1	-2.77955
60722	GUSBL1	ILMN_306729	GUSBL1	NR_003504.1		387036	NR_003504.1	GUSBL1		ILMN_1705991	A	285	6	-	Homo sapiens glucuronidase. beta-like 1 . non-coding RNaN.	r64_dEUCX6FXVJe4X8	234	0.975	FALSE	TRUE	TRUE	FALSE	69.88	466.737	188.926	70.51	178.94	TRUE	0.14155	7.04561	2.6123	0.010403	1	-2.78681
6620050	IFFO1	ILMN_42149	IFFO1	NM_080730.2		25900	NM_080730.2	IFFO1	NP_542768.1	ILMN_2348268	A	2545	12	-	Homo sapiens intermediate filament family orphan 1 . transcript variant 2. mRNaN.	x36AJeiCeqI5r0Q5do	240	1	FALSE	TRUE	TRUE	TRUE	141.838	1641.62	586.119	245.716	556.416	TRUE	0.121685	8.63686	2.60423	0.0106344	1	-2.80182
2450465	CYBRD1	ILMN_4649	CYBRD1	NM_024843.2		79901	NM_024843.2	CYBRD1	NP_079119.2	ILMN_2087692	S	3857	2	+	Homo sapiens cytochrome b reductase 1 . mRNaN.	cVeeL6A9S5JHj4US_U	217	0.904	FALSE	TRUE	TRUE	FALSE	37.121	510.907	179.673	81.054	173.342	TRUE	-0.220234	6.89074	-2.59744	0.0108329	1	-2.81443
1710278	CDC34	ILMN_9900	CDC34	NM_004359.1		997	NM_004359.1	CDC34	NP_004350.1	ILMN_1713006	S	1044	19	+	Homo sapiens cell division cycle 34 homolog . mRNaN.	W1U7e96v9G59IgiqeU	240	1	FALSE	TRUE	TRUE	TRUE	144.558	922.627	350.052	114.897	329.176	TRUE	-0.237519	7.85405	-2.59181	0.0110001	1	-2.82488
3930703	WDR4	ILMN_3481	WDR4	NM_033661.3		10785	NM_033661.3	WDR4	NP_387510.1	ILMN_1656628	I	1339	21	-	Homo sapiens WD repeat domain 4 . transcript variant 2. mRNaN.	36FHzuY1uhR_bmN7aU	218	0.908	FALSE	TRUE	TRUE	FALSE	49.809	591.688	162.493	80.51	144.734	TRUE	0.129454	6.80731	2.59107	0.0110222	1	-2.82625
6270615	GSDMB	ILMN_171467	GSDMB	NM_001042471.1		55876	NM_001042471.1	GSDMB	NP_001035936.1	ILMN_1666206	S	1387	17	-	Homo sapiens gasdermin B . transcript variant 1. mRNaN.	9xS3tdHlNlHFNe0Uuo	239	0.996	FALSE	TRUE	TRUE	FALSE	73.509	1235.06	340.743	164.01	305.671	TRUE	0.197059	7.86995	2.58622	0.0111682	1	-2.83522
2850743	KIAA0194	ILMN_334260	KIAA0194	XM_001714730.1		22993	XM_001714730.1	KIAA0194	XP_001714782.1	ILMN_3250585	M	5435			PREDICTED: Homo sapiens KIAA0194 protein . mRNaN.	EKASSh6dC5UK.vypeo	232	0.967	FALSE	TRUE	TRUE	FALSE	34.295	526.161	187.142	80.114	171.84	TRUE	0.135311	6.96628	2.58261	0.0112783	1	-2.8419
1430047	APEX2	ILMN_171824	APEX2	NM_014481.2		27301	NM_014481.2	APEX2	NP_055296.2	ILMN_1652505	S	1785	X	+	Homo sapiens APEX nuclease 2 . nuclear gene encoding mitochondrial protein. mRNaN.	HXJ1__uJ9_5fDXuFSU	235	0.979	FALSE	TRUE	TRUE	FALSE	63.495	534.861	192.183	74.256	186.469	TRUE	0.10523	7.0557	2.57722	0.0114439	1	-2.85183
4010438	LOC653438	ILMN_31363	LOC653438	XM_929895.1		653438	XM_929895.1	LOC653438	XP_934988.1	ILMN_1751195	A	985	1	+	PREDICTED: Homo sapiens similar to CG33096-PB. isoform B. transcript variant 1 . mRNaN.	Qk5m2X1mEUIIXHn2GU	234	0.975	FALSE	TRUE	TRUE	FALSE	61.84	826.261	225.981	107.624	210.138	TRUE	0.144938	7.13712	2.56785	0.0117377	1	-2.86909
5420300	TTC32	ILMN_4829	TTC32	NM_001008237.1		130502	NM_001008237.1	TTC32	NP_001008238.1	ILMN_2083593	S	278	2	-	Homo sapiens tetratricopeptide repeat domain 32 . mRNaN.	KokDkleKP6ceTMEEqo	230	0.958	FALSE	TRUE	TRUE	FALSE	60.911	270.641	142.93	43.053	139.054	TRUE	-0.15387	6.63741	-2.56513	0.0118239	1	-2.87408
3140008	PPM1G	ILMN_3981	PPM1G	NM_002707.3		5496	NM_002707.3	PPM1G	NP_002698.1	ILMN_1806867	A	2066	2	-	Homo sapiens protein phosphatase 1G . magnesium-dependent. gamma isoform . transcript variant 2. mRNaN.	ZdTpXaWfkVnd77Ef0M	240	1	FALSE	TRUE	TRUE	TRUE	189.409	2701.46	992.426	378.742	949.204	TRUE	0.0973897	9.56684	2.56318	0.0118864	1	-2.87766
3890408	RRBP1	ILMN_172165	RRBP1	NM_001042576.1		6238	NM_001042576.1	RRBP1	NP_001036041.1	ILMN_2360784	A	3710	20	-	Homo sapiens ribosome binding protein 1 homolog 180kDa . transcript variant 1. mRNaN.	ZdFXIb5QUgeG7hders	238	0.992	FALSE	TRUE	TRUE	FALSE	70.885	949.588	336.945	153.233	303.601	TRUE	0.170906	7.82642	2.5614	0.0119435	1	-2.88092
1400397	TMEM101	ILMN_24128	TMEM101	NM_032376.2		84336	NM_032376.2	TMEM101	NP_115752.1	ILMN_1667716	S	1298	17	-	Homo sapiens transmembrane protein 101 . mRNaN.	BgtE6vdKs5SqSASxac	240	1	FALSE	TRUE	TRUE	TRUE	71.789	519.388	211.709	67.239	201.69	TRUE	-0.120171	7.14284	-2.56126	0.011948	1	-2.88118
1940605	WDR8	ILMN_13303	WDR8	NM_017818.2		49856	NM_017818.2	WDR8	NP_060288.2	ILMN_1711166	S	1319	1	-	Homo sapiens WD repeat domain 8 . mRNaN.	lf5Lnd3uek.CaIdjpU	240	1	FALSE	TRUE	TRUE	TRUE	82.995	650.961	266.456	99.264	247.587	TRUE	0.088355	7.48618	2.55798	0.0120539	1	-2.88719
2350722	PLA2G4B	ILMN_6705	PLA2G4B	NM_005090.2		8681	NM_005090.2	PLA2G4B	NP_005081.1	ILMN_1697629	S	3262	15	+	Homo sapiens phospholipase A2. group IVB . mRNaN.	0uw0VAFVaXuXv9X3mc	240	1	FALSE	TRUE	TRUE	TRUE	123.089	1460.86	396.052	175.795	368.428	TRUE	0.168463	8.03951	2.5566	0.012099	1	-2.88973
650709	RNF34	ILMN_16571	RNF34	NM_025126.2		80196	NM_025126.2	RNF34	NP_079402.2	ILMN_1786039	A	1793	12	+	Homo sapiens ring finger protein 34 . transcript variant 2. mRNaN.	3YeUqXyHUTtT.70rMk	240	1	FALSE	TRUE	TRUE	TRUE	212.866	1679.86	602.715	233.158	564.578	TRUE	0.0867452	8.76761	2.55066	0.0122936	1	-2.90058

## Sheet: Table S9
Supplementary Table S9: Enriched categories for genes differentially expressed comparing wave 0 and wave 1 in L-H group
Gene Symbol	Gene Name	Entrez Gene	score
hsa01100 (Metabolic pathways - KEGG)
COX5B	cytochrome c oxidase subunit 5B	1329	3.4566
TYMP	thymidine phosphorylase	1890	3.41173
PGAM4	phosphoglycerate mutase 4	441531	3.47136
PGAM1	phosphoglycerate mutase 1	5223	3.35211
GPAA1	glycosylphosphatidylinositol anchor attachment 1	8733	4.16877
R-HAS-1430728 (Metabolism pathway - Reactome)
COX5B	cytochrome c oxidase subunit 5B	1329	3.4566
TYMP	thymidine phosphorylase	1890	3.41173
SIN3A	SIN3 transcription regulator family member A	25942	-3.16765
GCHFR	GTP cyclohydrolase I feedback regulator	2644	3.1698
PGAM1	phosphoglycerate mutase 1	5223	3.35211
PSMB8	proteasome subunit beta 8	5696	3.61669
LMF2	lipase maturation factor 2	91289	3.85658

## Sheet: Table S10
Supplementary Table S10: Enriched category (Mitochondrial inner membrane; GO:0005743) for genes differentially expressed comparing wave 0 and wave 1 in L-L group
Gene Symbol	Gene Name	Entrez Gene	score
MRPS31	mitochondrial ribosomal protein S31	10240	-4.54607
HSPD1	heat shock protein family D (Hsp60) member 1	3329	-7.30796
UQCRHL	ubiquinol-cytochrome c reductase hinge protein like	440567	-4.23427
NDUFA1	NADH:ubiquinone oxidoreductase subunit A1	4694	-5.44504
NDUFS5	NADH:ubiquinone oxidoreductase subunit S5	4725	-6.1003
MRPL51	mitochondrial ribosomal protein L51	51258	-7.98679
UQCRH	ubiquinol-cytochrome c reductase hinge protein	7388	-4.48762

[truncated: 1 more sheets: Table S11]
